# Supplementary material for: Discovery of the genus Nipponodipogon Ishikawa in the Oriental region, with description of two new species from China (Hymenoptera, Pompilidae)
Source: Zookeys. 2017 Aug 21;(692):103–27. doi: 10.3897/zookeys.692.12062 (PMC5672736; doi:10.3897/zookeys.692.12062)
Supplement: XML Treatment for Nipponodipogon [file zookeys.692.12062-treatment1.xml]

<!DOCTYPE tp:taxon-treatment
  PUBLIC "-//TaxonX//DTD Taxonomic Treatment Publishing DTD v0 20100105//EN" "tax-treatment-NSO.dtd">
<tp:taxon-treatment xmlns:tp="http://www.plazi.org/taxpub"><tp:treatment-meta><kwd-group><label>Taxon classification</label><kwd><named-content xmlns:xlink="http://www.w3.org/1999/xlink" content-type="kingdom">Animalia</named-content></kwd><kwd><named-content xmlns:xlink="http://www.w3.org/1999/xlink" content-type="order">Hymenoptera</named-content></kwd><kwd><named-content xmlns:xlink="http://www.w3.org/1999/xlink" content-type="family">Pompilidae</named-content></kwd></kwd-group><mixed-citation publication-type="journal"><person-group><name><surname>Loktionov</surname><given-names>Valery M.</given-names></name><name><surname>Lelej</surname><given-names>Arkady S.</given-names></name><name><surname>Xu</surname><given-names>Zai-fu</given-names></name></person-group><article-title>Discovery of the genus <italic><tp:taxon-name><tp:taxon-name-part taxon-name-part-type="genus" reg="Nipponodipogon">Nipponodipogon</tp:taxon-name-part></tp:taxon-name></italic> Ishikawa in the Oriental region, with description of two new species from China (<tp:taxon-name><tp:taxon-name-part taxon-name-part-type="order">Hymenoptera</tp:taxon-name-part></tp:taxon-name>, <tp:taxon-name><tp:taxon-name-part taxon-name-part-type="family">Pompilidae</tp:taxon-name-part></tp:taxon-name>)</article-title><source>Zookeys</source><day>21</day><month>8</month><year>2017</year><volume>2017</volume><issue>692</issue><fpage>103</fpage><lpage>127</lpage><pub-id pub-id-type="doi">10.3897/zookeys.692.12062</pub-id></mixed-citation></tp:treatment-meta><tp:nomenclature><label>Genus</label><tp:taxon-name>
            <tp:taxon-name-part taxon-name-part-type="genus" reg="Nipponodipogon">Nipponodipogon</tp:taxon-name-part>
          </tp:taxon-name><tp:taxon-authority>Ishikawa, 1965</tp:taxon-authority><tp:nomenclature-citation-list><tp:nomenclature-citation><tp:taxon-name>
                <tp:taxon-name-part taxon-name-part-type="genus" reg="Dipogon">Dipogon</tp:taxon-name-part> (<tp:taxon-name-part taxon-name-part-type="subgenus" reg="Nipponodipogon">Nipponodipogon</tp:taxon-name-part>)</tp:taxon-name><comment>Ishikawa, 1965: 89. Type species: <tp:taxon-name><tp:taxon-name-part taxon-name-part-type="genus" reg="Dipogon">Dipogon</tp:taxon-name-part> (<tp:taxon-name-part taxon-name-part-type="subgenus" reg="Nipponodipogon">Nipponodipogon</tp:taxon-name-part>) <tp:taxon-name-part taxon-name-part-type="species" reg="iwatai">iwatai</tp:taxon-name-part></tp:taxon-name><xref ref-type="bibr" rid="B6">Ishikawa 1965</xref>, ♀ (Japan: Honshu), by original designation.</comment></tp:nomenclature-citation><tp:nomenclature-citation><tp:taxon-name>
                <tp:taxon-name-part taxon-name-part-type="genus" reg="Nipponodipogon">Nipponodipogon</tp:taxon-name-part></tp:taxon-name><comment>: <xref ref-type="bibr" rid="B10">Lelej and Loktionov 2012a</xref>: 413; <xref ref-type="bibr" rid="B11">2012b</xref>: 11; <xref ref-type="bibr" rid="B12">Loktionov and Lelej 2014</xref>: 153; <xref ref-type="bibr" rid="B19">Shimizu et al. 2015</xref>: 498.</comment></tp:nomenclature-citation></tp:nomenclature-citation-list></tp:nomenclature><tp:treatment-sec sec-type="diagnosis" id="SECID0ECCAE"><title>Diagnosis.</title><p>
            <italic>Female</italic>. Maxillary cardo with a few thin, pale bristles, the apex of these not extending beyond the maxillary lacinia. Antenna short, stout, and thickened to<!--PageBreak-->ward middle of flagellum (fusiform); <abbrev xmlns:xlink="http://www.w3.org/1999/xlink" xlink:title="first flagellomere" id="ABBRID0EMCAE" xlink:type="simple">F1</abbrev> less than 3× its width. Supra-antennal area of frons produced anteriorly into a frontal ledge overhanging the antennal radicle. Apical margin of labrum not or slightly emarginated medially. Metapleuron strongly convex above level of lateral face of pronotum and metapleuron (dorsal view). Metapostnotum narrow and practically linear, deeply sunken between the metanotum and propodeum. Crossvein <italic>cu-a</italic> of hind wing short and almost straight, forming obtuse angle with vein <italic>1A</italic>. <italic>Male</italic>. Antenna slightly thickened medially, usually with <abbrev xmlns:xlink="http://www.w3.org/1999/xlink" xlink:title="third flagellomere" id="ABBRID0EWCAE" xlink:type="simple">F3</abbrev>–<abbrev xmlns:xlink="http://www.w3.org/1999/xlink" xlink:title="eleventh flagellomere" id="ABBRID0E1CAE" xlink:type="simple">F11</abbrev> triangularly produced beneath (except for <italic><tp:taxon-name><tp:taxon-name-part taxon-name-part-type="genus" reg="Nipponodipogon">N.</tp:taxon-name-part> <tp:taxon-name-part taxon-name-part-type="species" reg="orientalis">orientalis</tp:taxon-name-part></tp:taxon-name></italic> Loktionov, Lelej &amp; Xu, sp. n. and <italic><tp:taxon-name><tp:taxon-name-part taxon-name-part-type="genus" reg="Nipponodipogon">N.</tp:taxon-name-part> <tp:taxon-name-part taxon-name-part-type="species" reg="shimizui">shimizui</tp:taxon-name-part></tp:taxon-name></italic> Loktionov, Lelej &amp; Xu, sp. n.); <abbrev xmlns:xlink="http://www.w3.org/1999/xlink" xlink:title="first flagellomere" id="ABBRID0EUDAE" xlink:type="simple">F1</abbrev> 1.3–2.0× its width. Mandible with one subapical inner tooth. Body punctate. Exposed portion of hypopygium stick-like, compressed laterally; subbasal portion strongly widened (Figs <xref ref-type="fig" rid="F6">21</xref>, <xref ref-type="fig" rid="F12">42</xref>, <xref ref-type="fig" rid="F13">48</xref>).</p></tp:treatment-sec><tp:treatment-sec sec-type="Species included" id="SECID0EEEAE"><title>Species included.</title><p>Nine species. <italic><tp:taxon-name><tp:taxon-name-part taxon-name-part-type="genus" reg="Nipponodipogon">Nipponodipogon</tp:taxon-name-part> <tp:taxon-name-part taxon-name-part-type="species" reg="hayachinensis">hayachinensis</tp:taxon-name-part></tp:taxon-name></italic> (Ishikawa, 1968), ♀ (Japan: Honshu); <italic><tp:taxon-name><tp:taxon-name-part taxon-name-part-type="genus" reg="Nipponodipogon">N.</tp:taxon-name-part> <tp:taxon-name-part taxon-name-part-type="species" reg="iwatai">iwatai</tp:taxon-name-part></tp:taxon-name></italic> (Ishikawa, 1965), ♀ &amp; ♂ (Japan: Hokkaido and Honshu); <italic><tp:taxon-name><tp:taxon-name-part taxon-name-part-type="genus" reg="Nipponodipogon">N.</tp:taxon-name-part> <tp:taxon-name-part taxon-name-part-type="species" reg="kurilensis">kurilensis</tp:taxon-name-part></tp:taxon-name></italic> (Lelej, 1986), ♀ (Russia: Kuril Islands); <italic><tp:taxon-name><tp:taxon-name-part taxon-name-part-type="genus" reg="Nipponodipogon">N.</tp:taxon-name-part> <tp:taxon-name-part taxon-name-part-type="species" reg="mandibularis">mandibularis</tp:taxon-name-part></tp:taxon-name></italic> (Ishikawa, 1965), ♀ (Japan: Honshu); <italic><tp:taxon-name><tp:taxon-name-part taxon-name-part-type="genus" reg="Nipponodipogon">N.</tp:taxon-name-part> <tp:taxon-name-part taxon-name-part-type="species" reg="nagasei">nagasei</tp:taxon-name-part></tp:taxon-name></italic> (Ishikawa, 1965), ♀ &amp; ♂ (Japan: Hokkaido, Honshu and Kyushu); <italic><tp:taxon-name><tp:taxon-name-part taxon-name-part-type="genus" reg="Nipponodipogon">N.</tp:taxon-name-part> <tp:taxon-name-part taxon-name-part-type="species" reg="rossicus">rossicus</tp:taxon-name-part></tp:taxon-name></italic> (Lelej, 1986), ♀ &amp; ♂ (Russia: Primorskij Terr.); <italic><tp:taxon-name><tp:taxon-name-part taxon-name-part-type="genus" reg="Nipponodipogon">N.</tp:taxon-name-part> <tp:taxon-name-part taxon-name-part-type="species" reg="sudai">sudai</tp:taxon-name-part></tp:taxon-name></italic> Shimizu <italic>in</italic> Shimizu, Lelej &amp; Loktionov, 2015, ♀ &amp; ♂ (Japan: Hokkaido and Honshu) (<xref ref-type="bibr" rid="B19">Shimizu et al. 2015</xref> and <xref ref-type="bibr" rid="B18">Shimizu and Terayama 2016</xref>); <italic><tp:taxon-name><tp:taxon-name-part taxon-name-part-type="genus" reg="Nipponodipogon">N.</tp:taxon-name-part> <tp:taxon-name-part taxon-name-part-type="species" reg="orientalis">orientalis</tp:taxon-name-part></tp:taxon-name></italic> Loktionov, Lelej &amp; Xu, sp. n., ♀ &amp; ♂ (China: Guangdong, Hainan and Yunnan); <italic><tp:taxon-name><tp:taxon-name-part taxon-name-part-type="genus" reg="Nipponodipogon">N.</tp:taxon-name-part> <tp:taxon-name-part taxon-name-part-type="species" reg="shimizui">shimizui</tp:taxon-name-part></tp:taxon-name></italic> Loktionov, Lelej &amp; Xu, sp. n., ♀ &amp; ♂ (China: Guangdong and Yunnan).</p></tp:treatment-sec><tp:treatment-sec sec-type="distribution" id="SECID0EXHAE"><title>Distribution.</title><p>Palaearctic Region (Russia: Primorskij Terr., Kuril Islands; Japan: Hokkaido, Honshu, Kyushu) and Oriental Region (new record) (China: Guangdong, Hainan, Yunnan).</p></tp:treatment-sec><tp:treatment-sec sec-type="biology" id="SECID0E3HAE"><title>Biology.</title><p>The representatives of the genus <italic><tp:taxon-name><tp:taxon-name-part taxon-name-part-type="genus" reg="Nipponodipogon">Nipponodipogon</tp:taxon-name-part></tp:taxon-name></italic> are brood parasitic wasps. <italic><tp:taxon-name><tp:taxon-name-part taxon-name-part-type="genus" reg="Nipponodipogon">Nipponodipogon</tp:taxon-name-part> <tp:taxon-name-part taxon-name-part-type="species" reg="nagasei">nagasei</tp:taxon-name-part></tp:taxon-name></italic> and <italic><tp:taxon-name><tp:taxon-name-part taxon-name-part-type="genus" reg="Nipponodipogon">N.</tp:taxon-name-part> <tp:taxon-name-part taxon-name-part-type="species" reg="iwatai">iwatai</tp:taxon-name-part></tp:taxon-name></italic> brood-parasitize species of <italic><tp:taxon-name><tp:taxon-name-part taxon-name-part-type="genus" reg="Deuteragenia">Deuteragenia</tp:taxon-name-part></tp:taxon-name></italic> Šustera, 1912 (tribe <tp:taxon-name><tp:taxon-name-part taxon-name-part-type="tribe">Deuterageniini</tp:taxon-name-part></tp:taxon-name>), and <italic><tp:taxon-name><tp:taxon-name-part taxon-name-part-type="genus" reg="Nipponodipogon">N.</tp:taxon-name-part> <tp:taxon-name-part taxon-name-part-type="species" reg="iwatai">iwatai</tp:taxon-name-part></tp:taxon-name></italic> brood-parasitizes species of <italic><tp:taxon-name><tp:taxon-name-part taxon-name-part-type="genus" reg="Auplopus">Auplopus</tp:taxon-name-part></tp:taxon-name></italic> Spinola, 1841 (tribe <tp:taxon-name><tp:taxon-name-part taxon-name-part-type="tribe">Auplopodini</tp:taxon-name-part></tp:taxon-name>). Female of <italic><tp:taxon-name><tp:taxon-name-part taxon-name-part-type="genus" reg="Nipponodipogon">N.</tp:taxon-name-part> <tp:taxon-name-part taxon-name-part-type="species" reg="nagasei">nagasei</tp:taxon-name-part></tp:taxon-name></italic> routinely lays up to five eggs on a single host spider, all of which develop into adult wasps without larval cannibalism, instead all spider wasps previously studied lay only one egg on a host spider (<xref ref-type="bibr" rid="B20">Shimizu et al. 2012</xref>).</p></tp:treatment-sec><tp:treatment-sec><!--Section generated to contain objects referenced in tp:taxon-treatment.--><fig id="F6" position="float" orientation="portrait"><label>Figures 18–22.</label><caption><p>
                <italic><tp:taxon-name><tp:taxon-name-part taxon-name-part-type="genus" reg="Nipponodipogon">Nipponodipogon</tp:taxon-name-part> <tp:taxon-name-part taxon-name-part-type="species" reg="orientalis">orientalis</tp:taxon-name-part></tp:taxon-name></italic> Loktionov, Lelej &amp; Xu, sp. n., male, paratype. <bold>18</bold> <abbrev xmlns:xlink="http://www.w3.org/1999/xlink" xlink:title="sixth metasomal sternum" id="ABBRID0E4OAG" xlink:type="simple">S6</abbrev>, ventral view <bold>19</bold> Genitalia, ventral view <bold>20</bold> Genitalia, lateral view <bold>21</bold> Hypopygium and <abbrev xmlns:xlink="http://www.w3.org/1999/xlink" xlink:title="seventh metasomal sternum" id="ABBRID0EHPAG" xlink:type="simple">S7</abbrev>, ventral view <bold>22</bold> Hypopygium and <abbrev xmlns:xlink="http://www.w3.org/1999/xlink" xlink:title="seventh metasomal sternum" id="ABBRID0ENPAG" xlink:type="simple">S7</abbrev>, lateral view. Scale bars 0.1 mm.</p></caption><graphic xmlns:xlink="http://www.w3.org/1999/xlink" xlink:href="zookeys-692-103-g006.jpg" position="float" orientation="portrait" xlink:type="simple" id="oo_151411.jpg"/></fig><fig id="F12" position="float" orientation="portrait"><label>Figures 39–43.</label><caption><p>
                <italic><tp:taxon-name><tp:taxon-name-part taxon-name-part-type="genus" reg="Nipponodipogon">Nipponodipogon</tp:taxon-name-part> <tp:taxon-name-part taxon-name-part-type="species" reg="shimizui">shimizui</tp:taxon-name-part></tp:taxon-name></italic> Loktionov, Lelej &amp; Xu, sp. n., male, paratype. <bold>39</bold> <abbrev xmlns:xlink="http://www.w3.org/1999/xlink" xlink:title="sixth metasomal sternum" id="ABBRID0EZWBG" xlink:type="simple">S6</abbrev>, ventral view <bold>40</bold> Genitalia, ventral view <bold>41</bold> Genitalia, lateral view <bold>42</bold> Hypopygium and <abbrev xmlns:xlink="http://www.w3.org/1999/xlink" xlink:title="seventh metasomal sternum" id="ABBRID0EDXBG" xlink:type="simple">S7</abbrev>, ventral view <bold>43</bold> Hypopygium and <abbrev xmlns:xlink="http://www.w3.org/1999/xlink" xlink:title="seventh metasomal sternum" id="ABBRID0EJXBG" xlink:type="simple">S7</abbrev>, lateral view. Scale bars 0.1 mm.</p></caption><graphic xmlns:xlink="http://www.w3.org/1999/xlink" xlink:href="zookeys-692-103-g012.jpg" position="float" orientation="portrait" xlink:type="simple" id="oo_151417.jpg"/></fig><fig id="F13" position="float" orientation="portrait"><label>Figures 44–48.</label><caption><p>
              <italic><tp:taxon-name><tp:taxon-name-part taxon-name-part-type="genus" reg="Nipponodipogon">Nipponodipogon</tp:taxon-name-part> <tp:taxon-name-part taxon-name-part-type="species" reg="sudai">sudai</tp:taxon-name-part></tp:taxon-name></italic> Shimizu, paratype. <bold>44</bold> Mesoscutellum, metanotum, metapostnotum, propodeum and base of <abbrev xmlns:xlink="http://www.w3.org/1999/xlink" xlink:title="first metasomal tergum" id="ABBRID0EOYAI" xlink:type="simple">T1</abbrev>, dorsal view <bold>45</bold> <abbrev xmlns:xlink="http://www.w3.org/1999/xlink" xlink:title="first metasomal tergum" id="ABBRID0EUYAI" xlink:type="simple">T1</abbrev>, dorsal view <bold>46</bold> <abbrev xmlns:xlink="http://www.w3.org/1999/xlink" xlink:title="sixth metasomal sternum" id="ABBRID0E1YAI" xlink:type="simple">S6</abbrev>, ventral view <bold>47</bold> Genitalia, ventral view <bold>48</bold> Hypopygium and <abbrev xmlns:xlink="http://www.w3.org/1999/xlink" xlink:title="seventh metasomal sternum" id="ABBRID0ECZAI" xlink:type="simple">S7</abbrev>, ventral view <bold>44</bold> Female <bold>45–48</bold> Male. Scale bars 0.1 mm for <bold>44–46</bold>; 0.25 mm for <bold>47, 48</bold>.</p></caption><graphic xmlns:xlink="http://www.w3.org/1999/xlink" xlink:href="zookeys-692-103-g013.jpg" position="float" orientation="portrait" xlink:type="simple" id="oo_151418.jpg"/></fig></tp:treatment-sec><ref-list><ref id="B6"><mixed-citation xmlns:xlink="http://www.w3.org/1999/xlink" xlink:type="simple">
          <person-group><name name-style="western"><surname>Ishikawa</surname><given-names>R</given-names></name></person-group> (<year>1965</year>) <article-title>A preliminary revision of the Japanese species of the genus <italic><tp:taxon-name><tp:taxon-name-part taxon-name-part-type="genus">Dipogon</tp:taxon-name-part></tp:taxon-name></italic> Fox (I) (<tp:taxon-name><tp:taxon-name-part taxon-name-part-type="order">Hymenoptera</tp:taxon-name-part></tp:taxon-name>, <tp:taxon-name><tp:taxon-name-part taxon-name-part-type="family">Pompilidae</tp:taxon-name-part></tp:taxon-name>).</article-title> <source>Mushi</source> <volume>38</volume>(<issue>11</issue>): <fpage>87</fpage>–<lpage>100</lpage>.</mixed-citation></ref><ref id="B10"><mixed-citation xmlns:xlink="http://www.w3.org/1999/xlink" xlink:type="simple">
          <person-group><name name-style="western"><surname>Lelej</surname><given-names>AS</given-names></name><name name-style="western"><surname>Loktionov</surname><given-names>VM</given-names></name></person-group> (<year>2012a</year>) <article-title>59. Fam. <tp:taxon-name><tp:taxon-name-part taxon-name-part-type="family">Pompilidae</tp:taxon-name-part></tp:taxon-name> (Psammocharide) – Spider wasps.</article-title> In: <person-group><name name-style="western"><surname>Lelej</surname><given-names>AS</given-names></name></person-group> (<role>Ed.</role>) <issue-title>Annotated catalogue of the insects of Russian Far East.</issue-title> <source>Volume I. <tp:taxon-name><tp:taxon-name-part taxon-name-part-type="order">Hymenoptera</tp:taxon-name-part></tp:taxon-name>. Dalnauka, Vladivostok</source>, <fpage>407</fpage>–<lpage>414</lpage>. [In Russian]</mixed-citation></ref><ref id="B11"><mixed-citation xmlns:xlink="http://www.w3.org/1999/xlink" xlink:type="simple">
          <person-group><name name-style="western"><surname>Lelej</surname><given-names>AS</given-names></name><name name-style="western"><surname>Loktionov</surname><given-names>VM</given-names></name></person-group> (<year>2012b</year>) <article-title>Phylogeny and classification of the tribe <tp:taxon-name><tp:taxon-name-part taxon-name-part-type="tribe">Deuterageniini</tp:taxon-name-part></tp:taxon-name> (<tp:taxon-name><tp:taxon-name-part taxon-name-part-type="order">Hymenoptera</tp:taxon-name-part></tp:taxon-name>, <tp:taxon-name><tp:taxon-name-part taxon-name-part-type="family">Pompilidae</tp:taxon-name-part></tp:taxon-name>: <tp:taxon-name><tp:taxon-name-part taxon-name-part-type="subfamily">Pepsinae</tp:taxon-name-part></tp:taxon-name>).</article-title> <source>Far Eastern Entomologist</source> <volume>254</volume>: <fpage>1</fpage>–<lpage>15</lpage>.</mixed-citation></ref><ref id="B12"><mixed-citation xmlns:xlink="http://www.w3.org/1999/xlink" xlink:type="simple">
          <person-group><name name-style="western"><surname>Loktionov</surname><given-names>VM</given-names></name><name name-style="western"><surname>Lelej</surname><given-names>AS</given-names></name></person-group> (<year>2014</year>) <source>Spider wasps (<tp:taxon-name><tp:taxon-name-part taxon-name-part-type="order">Hymenoptera</tp:taxon-name-part></tp:taxon-name>: <tp:taxon-name><tp:taxon-name-part taxon-name-part-type="family">Pompilidae</tp:taxon-name-part></tp:taxon-name>) of the Russian Far East.</source> <publisher-name>Dalnauka</publisher-name>, <publisher-loc>Vladivostok</publisher-loc>, <size units="page">472 pp</size>. [In Russian]</mixed-citation></ref><ref id="B19"><mixed-citation xmlns:xlink="http://www.w3.org/1999/xlink" xlink:type="simple">
          <person-group><name name-style="western"><surname>Shimizu</surname><given-names>A</given-names></name><name name-style="western"><surname>Lelej</surname><given-names>AS</given-names></name><name name-style="western"><surname>Loktionov</surname><given-names>VM</given-names></name></person-group> (<year>2015</year>) <article-title>Revision of the Palaearctic brood parasitic genus <italic><tp:taxon-name><tp:taxon-name-part taxon-name-part-type="genus">Nipponodipogon</tp:taxon-name-part></tp:taxon-name></italic> Ishikawa, 1965 of spider wasps (<tp:taxon-name><tp:taxon-name-part taxon-name-part-type="order">Hymenoptera</tp:taxon-name-part></tp:taxon-name>: <tp:taxon-name><tp:taxon-name-part taxon-name-part-type="family">Pompilidae</tp:taxon-name-part></tp:taxon-name>: <tp:taxon-name><tp:taxon-name-part taxon-name-part-type="subfamily">Pepsinae</tp:taxon-name-part></tp:taxon-name>).</article-title> <source>Zootaxa</source> <volume>3948</volume>(<issue>3</issue>): <fpage>497</fpage>–<lpage>520</lpage>. <ext-link xlink:type="simple" ext-link-type="doi" xlink:href="10.11646/zootaxa.3948.3.6">http://dx.doi.org/10.11646/zootaxa.3948.3.6</ext-link></mixed-citation></ref><ref id="B18"><mixed-citation xmlns:xlink="http://www.w3.org/1999/xlink" xlink:type="simple">
          <person-group><name name-style="western"><surname>Shimizu</surname><given-names>A</given-names></name><name name-style="western"><surname>Terayama</surname><given-names>M</given-names></name></person-group> (<year>2016</year>) <article-title><tp:taxon-name><tp:taxon-name-part taxon-name-part-type="family">Pompilidae</tp:taxon-name-part></tp:taxon-name>.</article-title> In: <person-group><name name-style="western"><surname>Terayama</surname><given-names>M</given-names></name><name name-style="western"><surname>Suda</surname><given-names>H</given-names></name></person-group> (<role>Eds</role>) <issue-title>A Guide to the Aculeate Wasps of Japan.</issue-title> <source>Tokai University Press, Minamiyana</source>, <fpage>178</fpage>–<lpage>247</lpage>. [In Japanese]</mixed-citation></ref><ref id="B20"><mixed-citation xmlns:xlink="http://www.w3.org/1999/xlink" xlink:type="simple">
          <person-group><name name-style="western"><surname>Shimizu</surname><given-names>A</given-names></name><name name-style="western"><surname>Nishimoto</surname><given-names>Y</given-names></name><name name-style="western"><surname>Makino</surname><given-names>S</given-names></name><name name-style="western"><surname>Sayama</surname><given-names>K</given-names></name><name name-style="western"><surname>Okabe</surname><given-names>K</given-names></name><name name-style="western"><surname>Endo</surname><given-names>T</given-names></name></person-group> (<year>2012</year>) <article-title>Brood parasitism in two species of spider wasps (<tp:taxon-name><tp:taxon-name-part taxon-name-part-type="order">Hymenoptera</tp:taxon-name-part></tp:taxon-name>: <tp:taxon-name><tp:taxon-name-part taxon-name-part-type="family">Pompilidae</tp:taxon-name-part></tp:taxon-name>, <italic><tp:taxon-name><tp:taxon-name-part taxon-name-part-type="genus">Dipogon</tp:taxon-name-part></tp:taxon-name></italic>), with notes on a novel reproductive strategy.</article-title> <source>Journal of Insect Behavior</source> <volume>25</volume>: <fpage>375</fpage>–<lpage>391</lpage>. <ext-link xlink:type="simple" ext-link-type="doi" xlink:href="10.1007/s10905-011-9298-0">http://dx.doi.org/10.1007/s10905-011-9298-0</ext-link></mixed-citation></ref></ref-list></tp:taxon-treatment>
