# Supplementary material for: Discovery of the genus Nipponodipogon Ishikawa in the Oriental region, with description of two new species from China (Hymenoptera, Pompilidae)
Source: Zookeys. 2017 Aug 21;(692):103–27. doi: 10.3897/zookeys.692.12062 (PMC5672736; doi:10.3897/zookeys.692.12062)
Supplement: XML Treatment for Nipponodipogon orientalis [file zookeys.692.12062-treatment2.xml]

<!DOCTYPE tp:taxon-treatment
  PUBLIC "-//TaxonX//DTD Taxonomic Treatment Publishing DTD v0 20100105//EN" "tax-treatment-NSO.dtd">
<tp:taxon-treatment xmlns:tp="http://www.plazi.org/taxpub"><tp:treatment-meta><kwd-group><label>Taxon classification</label><kwd><named-content xmlns:xlink="http://www.w3.org/1999/xlink" content-type="kingdom">Animalia</named-content></kwd><kwd><named-content xmlns:xlink="http://www.w3.org/1999/xlink" content-type="order">Hymenoptera</named-content></kwd><kwd><named-content xmlns:xlink="http://www.w3.org/1999/xlink" content-type="family">Pompilidae</named-content></kwd></kwd-group><mixed-citation publication-type="journal"><person-group><name><surname>Loktionov</surname><given-names>Valery M.</given-names></name><name><surname>Lelej</surname><given-names>Arkady S.</given-names></name><name><surname>Xu</surname><given-names>Zai-fu</given-names></name></person-group><article-title>Discovery of the genus <italic><tp:taxon-name><tp:taxon-name-part taxon-name-part-type="genus" reg="Nipponodipogon">Nipponodipogon</tp:taxon-name-part></tp:taxon-name></italic> Ishikawa in the Oriental region, with description of two new species from China (<tp:taxon-name><tp:taxon-name-part taxon-name-part-type="order">Hymenoptera</tp:taxon-name-part></tp:taxon-name>, <tp:taxon-name><tp:taxon-name-part taxon-name-part-type="family">Pompilidae</tp:taxon-name-part></tp:taxon-name>)</article-title><source>Zookeys</source><day>21</day><month>8</month><year>2017</year><volume>2017</volume><issue>692</issue><fpage>103</fpage><lpage>127</lpage><pub-id pub-id-type="doi">10.3897/zookeys.692.12062</pub-id></mixed-citation></tp:treatment-meta><tp:nomenclature><tp:taxon-name>
            <tp:taxon-name-part taxon-name-part-type="genus" reg="Nipponodipogon">Nipponodipogon</tp:taxon-name-part>
            <tp:taxon-name-part taxon-name-part-type="species" reg="orientalis">orientalis</tp:taxon-name-part>
            <object-id xmlns:xlink="http://www.w3.org/1999/xlink" content-type="zoobank" xlink:type="simple">http://zoobank.org/006909A8-2FEC-4B94-95AF-766C7B128E5F</object-id>
          </tp:taxon-name><tp:taxon-authority>Loktionov, Lelej &amp; Xu</tp:taxon-authority><tp:taxon-status xmlns:xlink="http://www.w3.org/1999/xlink" xlink:type="simple">sp. n.</tp:taxon-status><xref ref-type="fig" rid="F1">Figs 1</xref><xref ref-type="fig" rid="F2">, 2–5</xref><xref ref-type="fig" rid="F3">, 6–10</xref><xref ref-type="fig" rid="F4">, 11</xref><xref ref-type="fig" rid="F5">, 12–17</xref><xref ref-type="fig" rid="F6">, 18–22</xref></tp:nomenclature><tp:treatment-sec sec-type="material" id="SECID0ESMAE"><title>Material examined.</title><p>
            <bold>Holotype</bold>. CHINA: ♀, Guangdong, Nankunshan, 4–6.VI.2011, Zai-fu Xu, No. 2016001247 (<named-content xmlns:xlink="http://www.w3.org/1999/xlink" content-type="dwc:institutional_code" xlink:type="simple">SCAU</named-content>). <bold>Paratypes</bold>. CHINA: 2 ♀, with the same data as holotype, No. 2016001227 and 2016001217 (<named-content xmlns:xlink="http://www.w3.org/1999/xlink" content-type="dwc:institutional_code" xlink:type="simple">SCAU</named-content>); 1 ♀, with the same data as holotype, No. 2016001255 (<named-content xmlns:xlink="http://www.w3.org/1999/xlink" content-type="dwc:institutional_code" xlink:type="simple">SCAU</named-content>); 1 ♀, Hainan, Diaoluoshan, 12–13.VII.2010, Hua-yan Chen, No. 2016000370 (<named-content xmlns:xlink="http://www.w3.org/1999/xlink" content-type="dwc:institutional_code" xlink:type="simple">SCAU</named-content>); 1 ♂, Yunnan, Gaoligongshan, 20–21.VII.2006, Zai-fu Xu, No. 2016000480 (<abbrev xmlns:xlink="http://www.w3.org/1999/xlink" content-type="institution" xlink:title="Federal Scientific Center of the East Asia Terrestrial Biodiversity, Far Eastern Branch of the Russian Academy of Sciences" id="ABBRID0EQNAE" xlink:type="simple">IBSS</abbrev>); 1 ♂, Yunnan, Gaoligongshan, 20–21.VII.2006, Zai-fu Xu, No. 2016000479 (<named-content xmlns:xlink="http://www.w3.org/1999/xlink" content-type="dwc:institutional_code" xlink:type="simple">SCAU</named-content>).</p></tp:treatment-sec><tp:treatment-sec sec-type="diagnosis" id="SECID0E1NAE"><title>Diagnosis.</title><p>
            <italic>Female</italic>. Mesosoma completely yellow orange (Figs <xref ref-type="fig" rid="F1">1</xref>, <xref ref-type="fig" rid="F3">7</xref>). Posterolateral portion of propodeum with strong transverse rugae (Figs <xref ref-type="fig" rid="F2">5</xref>–<xref ref-type="fig" rid="F3">7</xref>). <abbrev xmlns:xlink="http://www.w3.org/1999/xlink" xlink:title="first metasomal tergum" id="ABBRID0ESOAE" xlink:type="simple">T1</abbrev> with long petiole basally (Fig. <xref ref-type="fig" rid="F3">6</xref>). Outer apicoventral corner of the metafemur produced triangularly (Fig. <xref ref-type="fig" rid="F3">8</xref>). <italic>Male</italic>. <abbrev xmlns:xlink="http://www.w3.org/1999/xlink" xlink:title="first metasomal tergum" id="ABBRID0EAPAE" xlink:type="simple">T1</abbrev> distinctly petiolate basally (Fig. <xref ref-type="fig" rid="F5">15</xref>). <abbrev xmlns:xlink="http://www.w3.org/1999/xlink" xlink:title="third flagellomere" id="ABBRID0EIPAE" xlink:type="simple">F3</abbrev>–<abbrev xmlns:xlink="http://www.w3.org/1999/xlink" xlink:title="eleventh flagellomere" id="ABBRID0EMPAE" xlink:type="simple">F11</abbrev> not produced triangularly beneath, not forming serrated profile. Propodeum matt, with weak dense transverse striae posterolaterally (Fig. <xref ref-type="fig" rid="F5">15</xref>). Subbasal portion of hypopygium with round sublateral carina (Fig. <xref ref-type="fig" rid="F6">21</xref>, arrow).</p></tp:treatment-sec><tp:treatment-sec sec-type="description" id="SECID0EYPAE"><title>Description.</title><p>
            <bold><italic>Female</italic></bold>. Body length 6.1–8.0 mm; fore wing length 4.7–6.2 mm. Head and metasoma black; sometimes clypeus along anterior margin brownish; antenna black, except flagellomeres 3–10 muddy yellow ventrally and sometimes scape and pedicel yellowish-brown ventrally; mandible brownish subapically. Mesosoma completely yellow orange (Figs <xref ref-type="fig" rid="F1">1</xref>, <xref ref-type="fig" rid="F3">7</xref>). Legs brown with abundant yellowish-brown (Fig. <xref ref-type="fig" rid="F1">1</xref>) to completely muddy yellowish. Fore wing weakly infuscate or sometimes more or less yellowish, with distinct two fuscous bands (Fig. <xref ref-type="fig" rid="F3">9</xref>). Hind wing weakly infuscate (Fig. <xref ref-type="fig" rid="F3">10</xref>).</p><fig id="F1" position="float" orientation="portrait"><label>Figure 1.</label><caption><p>
                <italic><tp:taxon-name><tp:taxon-name-part taxon-name-part-type="genus" reg="Nipponodipogon">Nipponodipogon</tp:taxon-name-part> <tp:taxon-name-part taxon-name-part-type="species" reg="orientalis">orientalis</tp:taxon-name-part></tp:taxon-name></italic> Loktionov, Lelej &amp; Xu, sp. n., female, holotype, habitus, lateral view. Scale bar 1 mm.</p></caption><graphic xmlns:xlink="http://www.w3.org/1999/xlink" xlink:href="zookeys-692-103-g001.jpg" position="float" orientation="portrait" xlink:type="simple" id="oo_151406.jpg"/></fig><fig id="F2" position="float" orientation="portrait"><label>Figures 2–5.</label><caption><p>
                <italic><tp:taxon-name><tp:taxon-name-part taxon-name-part-type="genus" reg="Nipponodipogon">Nipponodipogon</tp:taxon-name-part> <tp:taxon-name-part taxon-name-part-type="species" reg="orientalis">orientalis</tp:taxon-name-part></tp:taxon-name></italic> Loktionov, Lelej &amp; Xu, sp. n., female, paratype. <bold>2</bold> Head and pronotum, dorsal view <bold>3</bold> Head, frontal view <bold>4</bold> Head, lateral view <bold>5</bold> Propodeum, dorsolateral view. Scale bars 0.1 mm.</p></caption><graphic xmlns:xlink="http://www.w3.org/1999/xlink" xlink:href="zookeys-692-103-g002.jpg" position="float" orientation="portrait" xlink:type="simple" id="oo_151407.jpg"/></fig><p>
            <italic>Head and mesosoma</italic> matt. Frons, vertex, and mesosoma, except propodeum, finely and densely punctate. Pronotum anteriorly, laterally and collar finely striate and punctate. Mesopleuron with denser punctures. Upper mesopleuron and metapleuron finely <!--PageBreak-->and densely striate. Lateral side of metanotum with several regular oblique striae. Propodeum strongly and densely punctate with fine transverse rugae posteriorly and much stronger rugae posterolaterally (Figs <xref ref-type="fig" rid="F2">5</xref>–<xref ref-type="fig" rid="F3">7</xref>). Metasoma somewhat polished. <abbrev xmlns:xlink="http://www.w3.org/1999/xlink" xlink:title="first metasomal tergum" id="ABBRID0E4SAE" xlink:type="simple">T1</abbrev>–<abbrev xmlns:xlink="http://www.w3.org/1999/xlink" xlink:title="fifth metasomal tergum" id="ABBRID0EBTAE" xlink:type="simple">T5</abbrev> with fine punctures; <abbrev xmlns:xlink="http://www.w3.org/1999/xlink" xlink:title="sixth metasomal tergum" id="ABBRID0EFTAE" xlink:type="simple">T6</abbrev> and <abbrev xmlns:xlink="http://www.w3.org/1999/xlink" xlink:title="sixth metasomal sternum" id="ABBRID0EJTAE" xlink:type="simple">S6</abbrev> less polished than other segments, with scattered setiferous pores located on all exposed portion; <abbrev xmlns:xlink="http://www.w3.org/1999/xlink" xlink:title="first metasomal sternum" id="ABBRID0ENTAE" xlink:type="simple">S1</abbrev>–<abbrev xmlns:xlink="http://www.w3.org/1999/xlink" xlink:title="fifth metasomal sternum" id="ABBRID0ERTAE" xlink:type="simple">S5</abbrev> with somewhat larger punctures than on <abbrev xmlns:xlink="http://www.w3.org/1999/xlink" xlink:title="first metasomal tergum" id="ABBRID0EVTAE" xlink:type="simple">T1</abbrev>–<abbrev xmlns:xlink="http://www.w3.org/1999/xlink" xlink:title="fifth metasomal tergum" id="ABBRID0EZTAE" xlink:type="simple">T5</abbrev>. <abbrev xmlns:xlink="http://www.w3.org/1999/xlink" xlink:title="first metasomal sternum" id="ABBRID0E4TAE" xlink:type="simple">S1</abbrev> with several longitudinal rugae baso-medially. Transverse groove on <abbrev xmlns:xlink="http://www.w3.org/1999/xlink" xlink:title="second metasomal sternum" id="ABBRID0EBUAE" xlink:type="simple">S2</abbrev> gently arcuate.</p><p>
            <italic>Body</italic> with gray pubescence mostly short, but longer on clypeus, mesopleuron, propodeum posterolaterally and coxae. Body without setae except the following: upper frons sometimes with one long erect setae and a few shorter ones; clypeus with a few long suberect setae anteriorly; coxae and <abbrev xmlns:xlink="http://www.w3.org/1999/xlink" xlink:title="first metasomal tergum" id="ABBRID0EJUAE" xlink:type="simple">T1</abbrev> basally with scattered short erect setae; <abbrev xmlns:xlink="http://www.w3.org/1999/xlink" xlink:title="second metasomal sternum" id="ABBRID0ENUAE" xlink:type="simple">S2</abbrev>–<abbrev xmlns:xlink="http://www.w3.org/1999/xlink" xlink:title="fifth metasomal sternum" id="ABBRID0ERUAE" xlink:type="simple">S5</abbrev> with scattered longer erect setae posteriorly; <abbrev xmlns:xlink="http://www.w3.org/1999/xlink" xlink:title="sixth metasomal tergum" id="ABBRID0EVUAE" xlink:type="simple">T6</abbrev> and <abbrev xmlns:xlink="http://www.w3.org/1999/xlink" xlink:title="sixth metasomal sternum" id="ABBRID0EZUAE" xlink:type="simple">S6</abbrev> with denser long erect pale setae.</p><p>Width of <italic>head</italic> in frontal view 1.1–1.2× its height. Vertex weakly convex between eye tops (Fig. <xref ref-type="fig" rid="F2">3</xref>). Upper frons gently convex (Fig. <xref ref-type="fig" rid="F2">4</xref>). Frons without median line, but sometimes with indistinct elongate concavity medially. Supra-antennal area of frons <!--PageBreak-->produced anteriorly into a frontal ledge overhanging the antennal radicle (Fig. <xref ref-type="fig" rid="F2">4</xref>). Inner orbits weakly convergent above and subparallel below (Fig. <xref ref-type="fig" rid="F2">3</xref>). Half of <abbrev xmlns:xlink="http://www.w3.org/1999/xlink" xlink:title="the middle interocular distance" id="ABBRID0ETVAE" xlink:type="simple">MID</abbrev> 1.3–1.4× eye width. Ocelli large, slightly raised; ocellar triangle acute-angled (Fig. <xref ref-type="fig" rid="F2">2</xref>); <abbrev xmlns:xlink="http://www.w3.org/1999/xlink" xlink:title="the postocellar distance which is measured from above" id="ABBRID0E2VAE" xlink:type="simple">POD</abbrev>/<abbrev xmlns:xlink="http://www.w3.org/1999/xlink" xlink:title="the distance between posterior ocellus and compound eye which is measured from above" id="ABBRID0E6VAE" xlink:type="simple">OOD</abbrev>=0.8–1.1. Posterior margin of vertex roundly concave (dorsal view) (Fig. <xref ref-type="fig" rid="F2">2</xref>). Clypeus convex medially with distinct concavity basolaterally; anterolateral corner broadly rounded; anterior margin almost straight or weakly emarginate medially; width 2.7–2.9× its length. Apical margin of labrum broadly rounded. Mandible with subapical tooth. Maxillary cardo with two tufts of thin, light brown bristles. Malar space short. Gena strongly narrowing posteriorly (Fig. <xref ref-type="fig" rid="F2">2</xref>, dorsal view; Fig. <xref ref-type="fig" rid="F2">4</xref>, lateral view). Antenna short, stout, and thickened toward middle of flagellum; <abbrev xmlns:xlink="http://www.w3.org/1999/xlink" xlink:title="first flagellomere" id="ABBRID0EPWAE" xlink:type="simple">F1</abbrev>–<abbrev xmlns:xlink="http://www.w3.org/1999/xlink" xlink:title="third flagellomere" id="ABBRID0ETWAE" xlink:type="simple">F3</abbrev> distinctly widening toward apex; apex of apical flagellomere pointed; <abbrev xmlns:xlink="http://www.w3.org/1999/xlink" xlink:title="first flagellomere" id="ABBRID0EXWAE" xlink:type="simple">F1</abbrev> length 0.95–1.0× <abbrev xmlns:xlink="http://www.w3.org/1999/xlink" xlink:title="second flagellomere" id="ABBRID0E2WAE" xlink:type="simple">F2</abbrev> length; <abbrev xmlns:xlink="http://www.w3.org/1999/xlink" xlink:title="first flagellomere" id="ABBRID0E6WAE" xlink:type="simple">F1</abbrev> length 2.2–2.4× its width and 0.50–0.65× <abbrev xmlns:xlink="http://www.w3.org/1999/xlink" xlink:title="the upper interocular distance" id="ABBRID0EDXAE" xlink:type="simple">UID</abbrev>.</p><p>
            <italic>Pronotum</italic> with anterior declivity flattened, not distinctly differentiated from dorsum; dorsum in dorsal view slightly narrowing anteriorly; shoulder gently rounded; <!--PageBreak-->juncture between dorsal and lateral faces narrowly and roundly raised; posterior margin weakly and arcuately emarginate medially. Mesoscutum slightly sloped anteriorly; posterolateral margin not reflexed; parapsidal sulcus finely impressed. Discs of mesoscutellum and metanotum barely raised above level of mesoscutum and propodeum (Fig. <xref ref-type="fig" rid="F3">7</xref>). Metapostnotum narrow and practically linear, deeply sunken between metanotum and propodeum (Fig. <xref ref-type="fig" rid="F3">6</xref>). Propodeum evenly convex with flattened posterior declivity not well differentiated from dorsum (Fig. <xref ref-type="fig" rid="F3">7</xref>).</p><fig id="F3" position="float" orientation="portrait"><label>Figures 6–10.</label><caption><p>
                <italic><tp:taxon-name><tp:taxon-name-part taxon-name-part-type="genus" reg="Nipponodipogon">Nipponodipogon</tp:taxon-name-part> <tp:taxon-name-part taxon-name-part-type="species" reg="orientalis">orientalis</tp:taxon-name-part></tp:taxon-name></italic> Loktionov, Lelej, Xu, sp. n., female, paratype. <bold>6</bold> Mesoscutellum, metanotum, metapostnotum, propodeum and <abbrev xmlns:xlink="http://www.w3.org/1999/xlink" xlink:title="first metasomal tergum" id="ABBRID0EOYAE" xlink:type="simple">T1</abbrev>, dorsal view <bold>7</bold> Mesosoma, lateral view <bold>8</bold> Metafemur, outer lateral view <bold>9</bold> Fore wing <bold>10</bold> Hind wing. Scale bars 0.1 mm.</p></caption><graphic xmlns:xlink="http://www.w3.org/1999/xlink" xlink:href="zookeys-692-103-g003.jpg" position="float" orientation="portrait" xlink:type="simple" id="oo_151408.jpg"/></fig><p>
            <italic>Fore wing</italic> (Fig. <xref ref-type="fig" rid="F3">9</xref>) with <abbrev xmlns:xlink="http://www.w3.org/1999/xlink" xlink:title="the second submarginal cell of fore wing" id="ABBRID0EHZAE" xlink:type="simple">SMC2</abbrev> receiving crossvein <italic>1m-cu</italic> at almost middle; <abbrev xmlns:xlink="http://www.w3.org/1999/xlink" xlink:title="the third submarginal cell of fore wing" id="ABBRID0ENZAE" xlink:type="simple">SMC3</abbrev> 1.1–1.2× longer than <abbrev xmlns:xlink="http://www.w3.org/1999/xlink" xlink:title="the second submarginal cell of fore wing" id="ABBRID0ERZAE" xlink:type="simple">SMC2</abbrev> on vein <italic>M</italic>, and 0.6–0.7× longer than <abbrev xmlns:xlink="http://www.w3.org/1999/xlink" xlink:title="the second submarginal cell of fore wing" id="ABBRID0EXZAE" xlink:type="simple">SMC2</abbrev> on vein <italic>Rs</italic>; receiving crossvein <italic>2m-cu</italic> at almost middle; crossvein <italic>2rs-m</italic> almost straight or sometimes barely curved; crossvein <italic>3rs-m</italic> distinctly curved; crossvein <italic>cu-a</italic> barely postfurcal. Hind wing (Fig. <xref ref-type="fig" rid="F3">10</xref>). Outer apicoventral corner of metafemur produced triangularly (Fig. <xref ref-type="fig" rid="F3">8</xref>). Claws symmetrical with large subapical inner tooth. <abbrev xmlns:xlink="http://www.w3.org/1999/xlink" xlink:title="first metasomal tergum" id="ABBRID0EN1AE" xlink:type="simple">T1</abbrev> distinctly petiolate (Fig. <xref ref-type="fig" rid="F3">6</xref>). <abbrev xmlns:xlink="http://www.w3.org/1999/xlink" xlink:title="sixth metasomal sternum" id="ABBRID0EV1AE" xlink:type="simple">S6</abbrev> with a longitudinal median rounded carina posteriorly.</p><p>
            <bold><italic>Male</italic></bold>. Body length 3.7–4.6 mm; fore wing length 3.5–4.1 mm. Body black; antenna black with scape brown or black ventrally and flagellum weakly brown ventrally; mandible brown subapically; pro- tibia and tarsi brown; spurs of pro- and mesotibia brown, spurs of metatibia dark brown (Fig. <xref ref-type="fig" rid="F4">11</xref>). Fore wing weakly infuscate, with weak subapical fuscous band (Fig. <xref ref-type="fig" rid="F5">16</xref>). Hind wing weakly infuscate (Fig. <xref ref-type="fig" rid="F5">17</xref>).</p><fig id="F4" position="float" orientation="portrait"><label>Figure 11.</label><caption><p>
                <italic><tp:taxon-name><tp:taxon-name-part taxon-name-part-type="genus" reg="Nipponodipogon">Nipponodipogon</tp:taxon-name-part> <tp:taxon-name-part taxon-name-part-type="species" reg="orientalis">orientalis</tp:taxon-name-part></tp:taxon-name></italic> Loktionov, Lelej &amp; Xu, sp. n., male, paratype, habitus, lateral view. Scale bar 1 mm.</p></caption><graphic xmlns:xlink="http://www.w3.org/1999/xlink" xlink:href="zookeys-692-103-g004.jpg" position="float" orientation="portrait" xlink:type="simple" id="oo_151409.jpg"/></fig><p>
            <italic>Body</italic> mostly punctate and somewhat polished. Frons, discs of pronotum, mesoscutum, mesoscutellum, and metanotum finely and densely punctate. Pronotum laterally polished and indistinctly punctate. Mesopleuron with coarser punctures than frons. Upper mesopleuron striate. Lateral side of metanotum with several regular oblique striae. Metapleuron finely punctate. Propodeum more or less matt, finely and densely punctate with weak dense transverse striae posterolaterally. Metasomal segments finely punctate. <abbrev xmlns:xlink="http://www.w3.org/1999/xlink" xlink:title="first metasomal sternum" id="ABBRID0EI3AE" xlink:type="simple">S1</abbrev> with several longitudinal rugae basally. Transverse groove on <abbrev xmlns:xlink="http://www.w3.org/1999/xlink" xlink:title="second metasomal sternum" id="ABBRID0EM3AE" xlink:type="simple">S2</abbrev> weak, gently arcuate, not connected medially. <abbrev xmlns:xlink="http://www.w3.org/1999/xlink" xlink:title="sixth metasomal sternum" id="ABBRID0EQ3AE" xlink:type="simple">S6</abbrev> with scattered setiferous pores (Fig. <xref ref-type="fig" rid="F6">18</xref>). Body with gray pubescence mostly short, but longer on lower face, clypeus, propleuron, propodeum posteriorly and mesepisternum. Body without setae except the following: upper frons with one long erect setae; <abbrev xmlns:xlink="http://www.w3.org/1999/xlink" xlink:title="seventh metasomal tergum" id="ABBRID0EY3AE" xlink:type="simple">T7</abbrev> and <abbrev xmlns:xlink="http://www.w3.org/1999/xlink" xlink:title="sixth metasomal sternum" id="ABBRID0E33AE" xlink:type="simple">S6</abbrev> with long erect brown setae.</p><p>Width of <italic>head</italic> in frontal view 1.1× its height. Vertex moderately convex between eye tops (Fig. <xref ref-type="fig" rid="F5">13</xref>). Upper frons gently convex (Fig. <xref ref-type="fig" rid="F5">14</xref>). Frons without median line, with indistinct elongate concavity medially. Supra-antennal area of frons produced anteriorly into weak frontal ledge overhanging the antennal radicle (Fig. <xref ref-type="fig" rid="F5">14</xref>). Inner orbits subparallel above and barely convergent below (Fig. <xref ref-type="fig" rid="F5">13</xref>). Half of <abbrev xmlns:xlink="http://www.w3.org/1999/xlink" xlink:title="the middle interocular distance" id="ABBRID0EU4AE" xlink:type="simple">MID</abbrev> 1.4–1.6× eye width. Ocelli large, noticeably raised; ocellar triangle right-angled (Fig. <xref ref-type="fig" rid="F5">12</xref>); <abbrev xmlns:xlink="http://www.w3.org/1999/xlink" xlink:title="the postocellar distance which is measured from above" id="ABBRID0E34AE" xlink:type="simple">POD</abbrev>/<abbrev xmlns:xlink="http://www.w3.org/1999/xlink" xlink:title="the distance between posterior ocellus and compound eye which is measured from above" id="ABBRID0EA5AE" xlink:type="simple">OOD</abbrev>=0.75–0.85. Posterior margin of vertex straight (dorsal view) (Fig. <xref ref-type="fig" rid="F5">12</xref>). Clypeus weakly convex medially; anterolateral corner broadly rounded; anterior margin barely broadly rounded, almost straight medially. Mandible with subapical tooth. Malar space short. Gena narrowing posteriorly (Fig. <xref ref-type="fig" rid="F5">12</xref>, dorsal view; Fig. <xref ref-type="fig" rid="F5">14</xref>, lateral view). Antenna shortened; flagellum filiform; flagellomeres indistinctly convex ventrally, not forming triangle projection; apex of apical flagellomere pointed; <abbrev xmlns:xlink="http://www.w3.org/1999/xlink" xlink:title="first flagellomere" id="ABBRID0EQ5AE" xlink:type="simple">F1</abbrev> length 0.9–1.0× <abbrev xmlns:xlink="http://www.w3.org/1999/xlink" xlink:title="second flagellomere" id="ABBRID0EU5AE" xlink:type="simple">F2</abbrev> length; <abbrev xmlns:xlink="http://www.w3.org/1999/xlink" xlink:title="first flagellomere" id="ABBRID0EY5AE" xlink:type="simple">F1</abbrev> length 1.85–1.90× its width and 0.30–0.36× <abbrev xmlns:xlink="http://www.w3.org/1999/xlink" xlink:title="the upper interocular distance" id="ABBRID0E35AE" xlink:type="simple">UID</abbrev>.</p><!--PageBreak--><p>
            <italic>Pronotum</italic> with anterior declivity weakly concave, more differentiated from dorsum than in female; dorsum in dorsal view narrowing anteriorly; shoulder gently rounded; juncture between dorsal and lateral faces roundly raised; posterior margin weakly and arcuately emarginate. Mesoscutum slightly sloped anteriorly; parapsidal sulcus finely impressed. Discs of mesoscutellum and metanotum somewhat more strongly raised above level of mesoscutum and propodeum than in female. Metapostnotum (Fig. <xref ref-type="fig" rid="F5">15</xref>) longer and not deeply sunken between metanotum and propodeum, as in female; somewhat narrowing in middle; metapostnotum length 0.15–0.25× metanotum length medially. Propodeum evenly convex with posterior declivity not differentiated from dorsum; posterior surface evenly convex.</p><fig id="F5" position="float" orientation="portrait"><label>Figures 12–17.</label><caption><p>
                <italic><tp:taxon-name><tp:taxon-name-part taxon-name-part-type="genus" reg="Nipponodipogon">Nipponodipogon</tp:taxon-name-part> <tp:taxon-name-part taxon-name-part-type="species" reg="orientalis">orientalis</tp:taxon-name-part></tp:taxon-name></italic> Loktionov, Lelej &amp; Xu, sp. n., male, paratype. <bold>12</bold> Head, dorsal view <bold>13</bold> Head, frontal view <bold>14</bold> Head, lateral view <bold>15</bold> Mesoscutellum, metanotum, metapostnotum, propodeum and <abbrev xmlns:xlink="http://www.w3.org/1999/xlink" xlink:title="first metasomal tergum" id="ABBRID0EFAAG" xlink:type="simple">T1</abbrev>, dorsal view <bold>16</bold> Fore wing <bold>17</bold> Hind wing. Scale bars 0.1 mm.</p></caption><graphic xmlns:xlink="http://www.w3.org/1999/xlink" xlink:href="zookeys-692-103-g005.jpg" position="float" orientation="portrait" xlink:type="simple" id="oo_151410.jpg"/></fig><p>
            <italic>Fore wing</italic> (Fig. <xref ref-type="fig" rid="F5">16</xref>), hind wing (Fig. <xref ref-type="fig" rid="F5">17</xref>). Claws symmetrical with large subapical inner tooth. <abbrev xmlns:xlink="http://www.w3.org/1999/xlink" xlink:title="first metasomal tergum" id="ABBRID0E5AAG" xlink:type="simple">T1</abbrev> distinctly petiolate; petiole long (Fig. <xref ref-type="fig" rid="F5">15</xref>). <abbrev xmlns:xlink="http://www.w3.org/1999/xlink" xlink:title="sixth metasomal sternum" id="ABBRID0EGBAG" xlink:type="simple">S6</abbrev> deeply and arcuately emarginate posteriorly; lateral hook small, curved and pointed to apex (Fig. <xref ref-type="fig" rid="F6">18</xref>). Exposed portion of hypopygium stick form, compressed laterally, narrow (both in lateral and ventral views), <!--PageBreak-->weakly widened apically; subbasal portion extended laterally, with short erected stout spines (Figs <xref ref-type="fig" rid="F6">21</xref>, <xref ref-type="fig" rid="F6">22</xref>). Paramere broadly widened basally and narrowing toward apex (lateral view), with long bristles, longer bristle as long as paramere; volsella broad apically (lateral view) (Figs <xref ref-type="fig" rid="F6">19</xref>, <xref ref-type="fig" rid="F6">20</xref>).</p><!--PageBreak--></tp:treatment-sec><tp:treatment-sec sec-type="remarks" id="SECID0EBCAG"><title>Remarks.</title><p>The female of new species is similar to those of <italic><tp:taxon-name><tp:taxon-name-part taxon-name-part-type="genus" reg="Nipponodipogon">Nipponodipogon</tp:taxon-name-part> <tp:taxon-name-part taxon-name-part-type="species" reg="kurilensis">kurilensis</tp:taxon-name-part></tp:taxon-name></italic>, <italic><tp:taxon-name><tp:taxon-name-part taxon-name-part-type="genus" reg="Nipponodipogon">N.</tp:taxon-name-part> <tp:taxon-name-part taxon-name-part-type="species" reg="sudai">sudai</tp:taxon-name-part></tp:taxon-name></italic>, and <italic><tp:taxon-name><tp:taxon-name-part taxon-name-part-type="genus" reg="Nipponodipogon">N.</tp:taxon-name-part> <tp:taxon-name-part taxon-name-part-type="species" reg="shimizui">shimizui</tp:taxon-name-part></tp:taxon-name></italic> sp. n. by having outer apicoventral corner of metafemur produced triangularly (Fig. <xref ref-type="fig" rid="F3">8</xref>) and <abbrev xmlns:xlink="http://www.w3.org/1999/xlink" xlink:title="first metasomal tergum" id="ABBRID0EMDAG" xlink:type="simple">T1</abbrev> petiolate basally (Fig. <xref ref-type="fig" rid="F3">6</xref>), but can be separated from all of them in having mesosoma completely yellow orange (Figs <xref ref-type="fig" rid="F1">1</xref>, <xref ref-type="fig" rid="F3">7</xref>) (<italic>vs</italic> completely or mostly black (Figs <xref ref-type="fig" rid="F7">23</xref>, <xref ref-type="fig" rid="F9">29</xref>)) and posterolateral portion of propodeum with strong transverse rugae (Figs <xref ref-type="fig" rid="F2">5</xref>–<xref ref-type="fig" rid="F3">7</xref>) (<italic>vs</italic> with fine transverse striae or/and punctures (Figs <xref ref-type="fig" rid="F8">27</xref>–<xref ref-type="fig" rid="F9">29</xref>, <xref ref-type="fig" rid="F13">44</xref>)). <!--PageBreak-->Female of <italic><tp:taxon-name><tp:taxon-name-part taxon-name-part-type="genus" reg="Nipponodipogon">N.</tp:taxon-name-part> <tp:taxon-name-part taxon-name-part-type="species" reg="orientalis">orientalis</tp:taxon-name-part></tp:taxon-name></italic> sp. n. differs from that of <italic><tp:taxon-name><tp:taxon-name-part taxon-name-part-type="genus" reg="Nipponodipogon">N.</tp:taxon-name-part> <tp:taxon-name-part taxon-name-part-type="species" reg="kurilensis">kurilensis</tp:taxon-name-part></tp:taxon-name></italic> in having <abbrev xmlns:xlink="http://www.w3.org/1999/xlink" xlink:title="first metasomal tergum" id="ABBRID0EUFAG" xlink:type="simple">T1</abbrev> with long petiole (Fig. <xref ref-type="fig" rid="F3">6</xref>) (<italic>vs</italic> short one in <italic><tp:taxon-name><tp:taxon-name-part taxon-name-part-type="genus" reg="Nipponodipogon">N.</tp:taxon-name-part> <tp:taxon-name-part taxon-name-part-type="species" reg="kurilensis">kurilensis</tp:taxon-name-part></tp:taxon-name></italic> (<xref ref-type="bibr" rid="B19">Shimizu et al. 2015</xref>: fig. 3D)); and from that of <italic><tp:taxon-name><tp:taxon-name-part taxon-name-part-type="genus" reg="Nipponodipogon">N.</tp:taxon-name-part> <tp:taxon-name-part taxon-name-part-type="species" reg="shimizui">shimizui</tp:taxon-name-part></tp:taxon-name></italic> sp. n. in having crossvein <italic>3rs-m</italic> distinctly curved (Fig. <xref ref-type="fig" rid="F3">9</xref>) and <abbrev xmlns:xlink="http://www.w3.org/1999/xlink" xlink:title="sixth metasomal tergum" id="ABBRID0E5GAG" xlink:type="simple">T6</abbrev> somewhat polished, not shagreened, with distinct scattered setiferous pores (<italic>vs</italic> crossvein <italic>3rs-m</italic> almost straight and <abbrev xmlns:xlink="http://www.w3.org/1999/xlink" xlink:title="sixth metasomal tergum" id="ABBRID0EGHAG" xlink:type="simple">T6</abbrev> matt, shagreened, without distinct setiferous pores in <italic><tp:taxon-name><tp:taxon-name-part taxon-name-part-type="genus" reg="Nipponodipogon">N.</tp:taxon-name-part> <tp:taxon-name-part taxon-name-part-type="species" reg="shimizui">shimizui</tp:taxon-name-part></tp:taxon-name></italic> sp. n. (Figs <xref ref-type="fig" rid="F9">31</xref>, <xref ref-type="fig" rid="F12">39</xref>)).</p><p>Male of new species is closely related to that of <italic><tp:taxon-name><tp:taxon-name-part taxon-name-part-type="genus" reg="Nipponodipogon">N.</tp:taxon-name-part> <tp:taxon-name-part taxon-name-part-type="species" reg="shimizui">shimizui</tp:taxon-name-part></tp:taxon-name></italic> sp. n. by some morphological characters including shape of hypopygium and genitalia, but easily distinguishes in propodeum with fine transverse striae posterolaterally (Fig. <xref ref-type="fig" rid="F5">15</xref>) (<italic>vs</italic> propodeum without any striae in <italic><tp:taxon-name><tp:taxon-name-part taxon-name-part-type="genus" reg="Nipponodipogon">N.</tp:taxon-name-part> <tp:taxon-name-part taxon-name-part-type="species" reg="shimizui">shimizui</tp:taxon-name-part></tp:taxon-name></italic> sp. n. (Fig. <xref ref-type="fig" rid="F11">38</xref>)); exposed portion of hypopygium narrow in lateral view (Fig. <xref ref-type="fig" rid="F6">22</xref>) (<italic>vs</italic> noticeably wider in <italic><tp:taxon-name><tp:taxon-name-part taxon-name-part-type="genus" reg="Nipponodipogon">N.</tp:taxon-name-part> <tp:taxon-name-part taxon-name-part-type="species" reg="shimizui">shimizui</tp:taxon-name-part></tp:taxon-name></italic> sp. n. (Fig. <xref ref-type="fig" rid="F12">43</xref>)); subbasal portion of hypopygium in ventral view with round sublateral carina (Fig. <xref ref-type="fig" rid="F6">21</xref>, arrow) (<italic>vs</italic> with angulate sublateral carina in <italic><tp:taxon-name><tp:taxon-name-part taxon-name-part-type="genus" reg="Nipponodipogon">N.</tp:taxon-name-part> <tp:taxon-name-part taxon-name-part-type="species" reg="shimizui">shimizui</tp:taxon-name-part></tp:taxon-name></italic> sp. n. (Fig. <xref ref-type="fig" rid="F12">42</xref>, arrow)); <abbrev xmlns:xlink="http://www.w3.org/1999/xlink" xlink:title="sixth metasomal sternum" id="ABBRID0EJKAG" xlink:type="simple">S6</abbrev> with setiferous pores posteromedially (Fig. <xref ref-type="fig" rid="F6">18</xref>) (<italic>vs</italic> without setiferous pores posteromedially in <italic><tp:taxon-name><tp:taxon-name-part taxon-name-part-type="genus" reg="Nipponodipogon">N.</tp:taxon-name-part> <tp:taxon-name-part taxon-name-part-type="species" reg="shimizui">shimizui</tp:taxon-name-part></tp:taxon-name></italic> sp. n. (Fig. <xref ref-type="fig" rid="F12">39</xref>)). Male of new species is also similar to that of <italic><tp:taxon-name><tp:taxon-name-part taxon-name-part-type="genus" reg="Nipponodipogon">N.</tp:taxon-name-part> <tp:taxon-name-part taxon-name-part-type="species" reg="sudai">sudai</tp:taxon-name-part></tp:taxon-name></italic> in having petiole on <abbrev xmlns:xlink="http://www.w3.org/1999/xlink" xlink:title="first metasomal tergum" id="ABBRID0ENLAG" xlink:type="simple">T1</abbrev> basally (Fig. <xref ref-type="fig" rid="F5">15</xref>), but can be easily differentiated by having <abbrev xmlns:xlink="http://www.w3.org/1999/xlink" xlink:title="third flagellomere" id="ABBRID0EVLAG" xlink:type="simple">F3</abbrev>–<abbrev xmlns:xlink="http://www.w3.org/1999/xlink" xlink:title="eleventh flagellomere" id="ABBRID0EZLAG" xlink:type="simple">F11</abbrev> not producing triangularly beneath, not forming serrated profile (<italic>vs</italic> <abbrev xmlns:xlink="http://www.w3.org/1999/xlink" xlink:title="third flagellomere" id="ABBRID0E6LAG" xlink:type="simple">F3</abbrev>–<abbrev xmlns:xlink="http://www.w3.org/1999/xlink" xlink:title="eleventh flagellomere" id="ABBRID0EDMAG" xlink:type="simple">F11</abbrev> produced triangularly beneath, forming serrated profile in <italic><tp:taxon-name><tp:taxon-name-part taxon-name-part-type="genus" reg="Nipponodipogon">N.</tp:taxon-name-part> <tp:taxon-name-part taxon-name-part-type="species" reg="sudai">sudai</tp:taxon-name-part></tp:taxon-name></italic>); lateral hook on <abbrev xmlns:xlink="http://www.w3.org/1999/xlink" xlink:title="sixth metasomal sternum" id="ABBRID0ESMAG" xlink:type="simple">S6</abbrev> small, claw-like, curved and pointed to apex (Fig. <xref ref-type="fig" rid="F6">18</xref>) (<italic>vs</italic> lateral hook on <abbrev xmlns:xlink="http://www.w3.org/1999/xlink" xlink:title="sixth metasomal sternum" id="ABBRID0E3MAG" xlink:type="simple">S6</abbrev> large, strongly compressed laterally and thin, subtriangular in profile in <italic><tp:taxon-name><tp:taxon-name-part taxon-name-part-type="genus" reg="Nipponodipogon">N.</tp:taxon-name-part> <tp:taxon-name-part taxon-name-part-type="species" reg="sudai">sudai</tp:taxon-name-part></tp:taxon-name></italic> (Fig. <xref ref-type="fig" rid="F13">46</xref>)); and exposed portion of hypopygium without long erect setae (Figs <xref ref-type="fig" rid="F6">21</xref>, <xref ref-type="fig" rid="F6">22</xref>) (<italic>vs</italic> with long erect setae in <italic><tp:taxon-name><tp:taxon-name-part taxon-name-part-type="genus" reg="Nipponodipogon">N.</tp:taxon-name-part> <tp:taxon-name-part taxon-name-part-type="species" reg="sudai">sudai</tp:taxon-name-part></tp:taxon-name></italic> (Fig. <xref ref-type="fig" rid="F13">48</xref>)).</p><fig id="F6" position="float" orientation="portrait"><label>Figures 18–22.</label><caption><p>
                <italic><tp:taxon-name><tp:taxon-name-part taxon-name-part-type="genus" reg="Nipponodipogon">Nipponodipogon</tp:taxon-name-part> <tp:taxon-name-part taxon-name-part-type="species" reg="orientalis">orientalis</tp:taxon-name-part></tp:taxon-name></italic> Loktionov, Lelej &amp; Xu, sp. n., male, paratype. <bold>18</bold> <abbrev xmlns:xlink="http://www.w3.org/1999/xlink" xlink:title="sixth metasomal sternum" id="ABBRID0E4OAG" xlink:type="simple">S6</abbrev>, ventral view <bold>19</bold> Genitalia, ventral view <bold>20</bold> Genitalia, lateral view <bold>21</bold> Hypopygium and <abbrev xmlns:xlink="http://www.w3.org/1999/xlink" xlink:title="seventh metasomal sternum" id="ABBRID0EHPAG" xlink:type="simple">S7</abbrev>, ventral view <bold>22</bold> Hypopygium and <abbrev xmlns:xlink="http://www.w3.org/1999/xlink" xlink:title="seventh metasomal sternum" id="ABBRID0ENPAG" xlink:type="simple">S7</abbrev>, lateral view. Scale bars 0.1 mm.</p></caption><graphic xmlns:xlink="http://www.w3.org/1999/xlink" xlink:href="zookeys-692-103-g006.jpg" position="float" orientation="portrait" xlink:type="simple" id="oo_151411.jpg"/></fig></tp:treatment-sec><tp:treatment-sec sec-type="Sex association" id="SECID0EWPAG"><title>Sex association.</title><p>In spite of the fact that females and males were collected in different locations (two males from Yunnan and five females from Guangdong and Hainan) and have different coloration (mesosoma completely yellow orange in female <italic>vs</italic> completely black in male), we consider that they are opposite sexes of same species. Male of new species has propodeum with fine transverse striae posterolaterally that correlates with strong transverse rugae on propodeum posteriorly, especially in posterolateral portion in female (<italic>vs</italic> male without any striae, female with fine transverse striae in <italic><tp:taxon-name><tp:taxon-name-part taxon-name-part-type="genus" reg="Nipponodipogon">Nipponodipogon</tp:taxon-name-part> <tp:taxon-name-part taxon-name-part-type="species" reg="shimizui">shimizui</tp:taxon-name-part></tp:taxon-name></italic> sp. n.). Such coloration differences in female and male of new species are not exception and occur in widely distributed Palaearctic species <italic><tp:taxon-name><tp:taxon-name-part taxon-name-part-type="genus" reg="Arachnotheutes">Arachnotheutes</tp:taxon-name-part> <tp:taxon-name-part taxon-name-part-type="species" reg="rufithorax">rufithorax</tp:taxon-name-part></tp:taxon-name></italic> (Costa, 1881) (<xref ref-type="bibr" rid="B13">Loktionov and Lelej 2017</xref>: figs 87, 88).</p></tp:treatment-sec><tp:treatment-sec sec-type="etymology" id="SECID0E1QAG"><title>Etymology.</title><p>The name of the new species refers to the first record of the genus in the Oriental Region.</p></tp:treatment-sec><tp:treatment-sec sec-type="distribution" id="SECID0E6QAG"><title>Distribution.</title><p>China (Guangdong, Hainan, Yunnan).</p></tp:treatment-sec><tp:treatment-sec><!--Section generated to contain objects referenced in tp:taxon-treatment.--><fig id="F7" position="float" orientation="portrait"><label>Figure 23.</label><caption><p>
                <italic><tp:taxon-name><tp:taxon-name-part taxon-name-part-type="genus" reg="Nipponodipogon">Nipponodipogon</tp:taxon-name-part> <tp:taxon-name-part taxon-name-part-type="species" reg="shimizui">shimizui</tp:taxon-name-part></tp:taxon-name></italic> Loktionov, Lelej &amp; Xu, sp. n., female, holotype, habitus, lateral view. Scale bars 1 mm.</p></caption><graphic xmlns:xlink="http://www.w3.org/1999/xlink" xlink:href="zookeys-692-103-g007.jpg" position="float" orientation="portrait" xlink:type="simple" id="oo_151412.jpg"/></fig><fig id="F9" position="float" orientation="portrait"><label>Figures 28–32.</label><caption><p>
                <italic><tp:taxon-name><tp:taxon-name-part taxon-name-part-type="genus" reg="Nipponodipogon">Nipponodipogon</tp:taxon-name-part> <tp:taxon-name-part taxon-name-part-type="species" reg="shimizui">shimizui</tp:taxon-name-part></tp:taxon-name></italic> Loktionov, Lelej &amp; Xu, sp. n., female, paratype. <bold>28</bold> Mesoscutellum, metanotum, metapostnotum, propodeum and <abbrev xmlns:xlink="http://www.w3.org/1999/xlink" xlink:title="first metasomal tergum" id="ABBRID0E1ABG" xlink:type="simple">T1</abbrev>, dorsal view <bold>29</bold> Mesosoma, lateral view <bold>30</bold> Metafemur, outer lateral view <bold>31</bold> Fore wing <bold>32</bold> Hind wing. Scale bars 0.1 mm.</p></caption><graphic xmlns:xlink="http://www.w3.org/1999/xlink" xlink:href="zookeys-692-103-g009.jpg" position="float" orientation="portrait" xlink:type="simple" id="oo_151414.jpg"/></fig><fig id="F8" position="float" orientation="portrait"><label>Figures 24–27.</label><caption><p>
                <italic><tp:taxon-name><tp:taxon-name-part taxon-name-part-type="genus" reg="Nipponodipogon">Nipponodipogon</tp:taxon-name-part> <tp:taxon-name-part taxon-name-part-type="species" reg="shimizui">shimizui</tp:taxon-name-part></tp:taxon-name></italic> Loktionov, Lelej &amp; Xu, sp. n., female, paratype. <bold>24</bold> Head and pronotum, dorsal view <bold>25</bold> Head, frontal view <bold>26</bold> Head, lateral view <bold>27</bold> Propodeum, dorsolateral view. Scale bars 0.1 mm.</p></caption><graphic xmlns:xlink="http://www.w3.org/1999/xlink" xlink:href="zookeys-692-103-g008.jpg" position="float" orientation="portrait" xlink:type="simple" id="oo_151413.jpg"/></fig><fig id="F13" position="float" orientation="portrait"><label>Figures 44–48.</label><caption><p>
              <italic><tp:taxon-name><tp:taxon-name-part taxon-name-part-type="genus" reg="Nipponodipogon">Nipponodipogon</tp:taxon-name-part> <tp:taxon-name-part taxon-name-part-type="species" reg="sudai">sudai</tp:taxon-name-part></tp:taxon-name></italic> Shimizu, paratype. <bold>44</bold> Mesoscutellum, metanotum, metapostnotum, propodeum and base of <abbrev xmlns:xlink="http://www.w3.org/1999/xlink" xlink:title="first metasomal tergum" id="ABBRID0EOYAI" xlink:type="simple">T1</abbrev>, dorsal view <bold>45</bold> <abbrev xmlns:xlink="http://www.w3.org/1999/xlink" xlink:title="first metasomal tergum" id="ABBRID0EUYAI" xlink:type="simple">T1</abbrev>, dorsal view <bold>46</bold> <abbrev xmlns:xlink="http://www.w3.org/1999/xlink" xlink:title="sixth metasomal sternum" id="ABBRID0E1YAI" xlink:type="simple">S6</abbrev>, ventral view <bold>47</bold> Genitalia, ventral view <bold>48</bold> Hypopygium and <abbrev xmlns:xlink="http://www.w3.org/1999/xlink" xlink:title="seventh metasomal sternum" id="ABBRID0ECZAI" xlink:type="simple">S7</abbrev>, ventral view <bold>44</bold> Female <bold>45–48</bold> Male. Scale bars 0.1 mm for <bold>44–46</bold>; 0.25 mm for <bold>47, 48</bold>.</p></caption><graphic xmlns:xlink="http://www.w3.org/1999/xlink" xlink:href="zookeys-692-103-g013.jpg" position="float" orientation="portrait" xlink:type="simple" id="oo_151418.jpg"/></fig><fig id="F12" position="float" orientation="portrait"><label>Figures 39–43.</label><caption><p>
                <italic><tp:taxon-name><tp:taxon-name-part taxon-name-part-type="genus" reg="Nipponodipogon">Nipponodipogon</tp:taxon-name-part> <tp:taxon-name-part taxon-name-part-type="species" reg="shimizui">shimizui</tp:taxon-name-part></tp:taxon-name></italic> Loktionov, Lelej &amp; Xu, sp. n., male, paratype. <bold>39</bold> <abbrev xmlns:xlink="http://www.w3.org/1999/xlink" xlink:title="sixth metasomal sternum" id="ABBRID0EZWBG" xlink:type="simple">S6</abbrev>, ventral view <bold>40</bold> Genitalia, ventral view <bold>41</bold> Genitalia, lateral view <bold>42</bold> Hypopygium and <abbrev xmlns:xlink="http://www.w3.org/1999/xlink" xlink:title="seventh metasomal sternum" id="ABBRID0EDXBG" xlink:type="simple">S7</abbrev>, ventral view <bold>43</bold> Hypopygium and <abbrev xmlns:xlink="http://www.w3.org/1999/xlink" xlink:title="seventh metasomal sternum" id="ABBRID0EJXBG" xlink:type="simple">S7</abbrev>, lateral view. Scale bars 0.1 mm.</p></caption><graphic xmlns:xlink="http://www.w3.org/1999/xlink" xlink:href="zookeys-692-103-g012.jpg" position="float" orientation="portrait" xlink:type="simple" id="oo_151417.jpg"/></fig><fig id="F11" position="float" orientation="portrait"><label>Figures 34–38.</label><caption><p>
                <italic><tp:taxon-name><tp:taxon-name-part taxon-name-part-type="genus" reg="Nipponodipogon">Nipponodipogon</tp:taxon-name-part> <tp:taxon-name-part taxon-name-part-type="species" reg="shimizui">shimizui</tp:taxon-name-part></tp:taxon-name></italic> Loktionov, Lelej &amp; Xu, sp. n., male, paratype. <bold>34</bold> Head, dorsal view <bold>35</bold> Head, frontal view <bold>36</bold> Head, lateral view <bold>37</bold> Fore wing <bold>38</bold> Propodeum and <abbrev xmlns:xlink="http://www.w3.org/1999/xlink" xlink:title="first metasomal tergum" id="ABBRID0EKGBG" xlink:type="simple">T1</abbrev>, dorsal view. Scale bars 0.1 mm.</p></caption><graphic xmlns:xlink="http://www.w3.org/1999/xlink" xlink:href="zookeys-692-103-g011.jpg" position="float" orientation="portrait" xlink:type="simple" id="oo_151416.jpg"/></fig></tp:treatment-sec><ref-list><ref id="B19"><mixed-citation xmlns:xlink="http://www.w3.org/1999/xlink" xlink:type="simple">
          <person-group><name name-style="western"><surname>Shimizu</surname><given-names>A</given-names></name><name name-style="western"><surname>Lelej</surname><given-names>AS</given-names></name><name name-style="western"><surname>Loktionov</surname><given-names>VM</given-names></name></person-group> (<year>2015</year>) <article-title>Revision of the Palaearctic brood parasitic genus <italic><tp:taxon-name><tp:taxon-name-part taxon-name-part-type="genus">Nipponodipogon</tp:taxon-name-part></tp:taxon-name></italic> Ishikawa, 1965 of spider wasps (<tp:taxon-name><tp:taxon-name-part taxon-name-part-type="order">Hymenoptera</tp:taxon-name-part></tp:taxon-name>: <tp:taxon-name><tp:taxon-name-part taxon-name-part-type="family">Pompilidae</tp:taxon-name-part></tp:taxon-name>: <tp:taxon-name><tp:taxon-name-part taxon-name-part-type="subfamily">Pepsinae</tp:taxon-name-part></tp:taxon-name>).</article-title> <source>Zootaxa</source> <volume>3948</volume>(<issue>3</issue>): <fpage>497</fpage>–<lpage>520</lpage>. <ext-link xlink:type="simple" ext-link-type="doi" xlink:href="10.11646/zootaxa.3948.3.6">http://dx.doi.org/10.11646/zootaxa.3948.3.6</ext-link></mixed-citation></ref><ref id="B13"><mixed-citation xmlns:xlink="http://www.w3.org/1999/xlink" xlink:type="simple">
          <person-group><name name-style="western"><surname>Loktionov</surname><given-names>VM</given-names></name><name name-style="western"><surname>Lelej</surname><given-names>AS</given-names></name></person-group> (<year>2017</year>) <article-title>An annotated catalogue of the spider wasps (<tp:taxon-name><tp:taxon-name-part taxon-name-part-type="order">Hymenoptera</tp:taxon-name-part></tp:taxon-name>: <tp:taxon-name><tp:taxon-name-part taxon-name-part-type="family">Pompilidae</tp:taxon-name-part></tp:taxon-name>) of Russia.</article-title> <source>Zootaxa</source> <volume>4280</volume>(<issue>1</issue>): <fpage>1</fpage>–<lpage>95</lpage>. <ext-link xlink:type="simple" ext-link-type="doi" xlink:href="10.11646/zootaxa.4280.1.1">https://doi.org/10.11646/zootaxa.4280.1.1</ext-link></mixed-citation></ref></ref-list></tp:taxon-treatment>
