# Supplementary material for: Discovery of the genus Nipponodipogon Ishikawa in the Oriental region, with description of two new species from China (Hymenoptera, Pompilidae)
Source: Zookeys. 2017 Aug 21;(692):103–27. doi: 10.3897/zookeys.692.12062 (PMC5672736; doi:10.3897/zookeys.692.12062)
Supplement: XML Treatment for Nipponodipogon shimizui [file zookeys.692.12062-treatment3.xml]

<!DOCTYPE tp:taxon-treatment
  PUBLIC "-//TaxonX//DTD Taxonomic Treatment Publishing DTD v0 20100105//EN" "tax-treatment-NSO.dtd">
<tp:taxon-treatment xmlns:tp="http://www.plazi.org/taxpub"><tp:treatment-meta><kwd-group><label>Taxon classification</label><kwd><named-content xmlns:xlink="http://www.w3.org/1999/xlink" content-type="kingdom">Animalia</named-content></kwd><kwd><named-content xmlns:xlink="http://www.w3.org/1999/xlink" content-type="order">Hymenoptera</named-content></kwd><kwd><named-content xmlns:xlink="http://www.w3.org/1999/xlink" content-type="family">Pompilidae</named-content></kwd></kwd-group><mixed-citation publication-type="journal"><person-group><name><surname>Loktionov</surname><given-names>Valery M.</given-names></name><name><surname>Lelej</surname><given-names>Arkady S.</given-names></name><name><surname>Xu</surname><given-names>Zai-fu</given-names></name></person-group><article-title>Discovery of the genus <italic><tp:taxon-name><tp:taxon-name-part taxon-name-part-type="genus" reg="Nipponodipogon">Nipponodipogon</tp:taxon-name-part></tp:taxon-name></italic> Ishikawa in the Oriental region, with description of two new species from China (<tp:taxon-name><tp:taxon-name-part taxon-name-part-type="order">Hymenoptera</tp:taxon-name-part></tp:taxon-name>, <tp:taxon-name><tp:taxon-name-part taxon-name-part-type="family">Pompilidae</tp:taxon-name-part></tp:taxon-name>)</article-title><source>Zookeys</source><day>21</day><month>8</month><year>2017</year><volume>2017</volume><issue>692</issue><fpage>103</fpage><lpage>127</lpage><pub-id pub-id-type="doi">10.3897/zookeys.692.12062</pub-id></mixed-citation></tp:treatment-meta><tp:nomenclature><tp:taxon-name>
            <tp:taxon-name-part taxon-name-part-type="genus" reg="Nipponodipogon">Nipponodipogon</tp:taxon-name-part>
            <tp:taxon-name-part taxon-name-part-type="species" reg="shimizui">shimizui</tp:taxon-name-part>
            <object-id xmlns:xlink="http://www.w3.org/1999/xlink" content-type="zoobank" xlink:type="simple">http://zoobank.org/C4D684DE-E576-49AD-8300-B403CE1E5F78</object-id>
          </tp:taxon-name><tp:taxon-authority>Loktionov, Lelej &amp; Xu</tp:taxon-authority><tp:taxon-status xmlns:xlink="http://www.w3.org/1999/xlink" xlink:type="simple">sp. n.</tp:taxon-status><xref ref-type="fig" rid="F7">Figs 23</xref><xref ref-type="fig" rid="F8">, 24–27</xref><xref ref-type="fig" rid="F9">, 28–32</xref><xref ref-type="fig" rid="F10">, 33</xref><xref ref-type="fig" rid="F11">, 34–38</xref><xref ref-type="fig" rid="F12">, 39–43</xref><!--PageBreak--></tp:nomenclature><tp:treatment-sec sec-type="material" id="SECID0EGTAG"><title>Material examined.</title><p>
            <bold>Holotype</bold>. CHINA: ♀, Guangdong, Nanling, 8–17.VIII.2010, Hua-yan Chen, yellow pan traps, No. 2016001839 (<named-content xmlns:xlink="http://www.w3.org/1999/xlink" content-type="dwc:institutional_code" xlink:type="simple">SCAU</named-content>). <bold>Paratypes</bold>. CHINA: 3 <!--PageBreak-->♀, with the same data as holotype, No. 2016001836, 2016001840 and 2016001842 (<named-content xmlns:xlink="http://www.w3.org/1999/xlink" content-type="dwc:institutional_code" xlink:type="simple">SCAU</named-content>); 1 ♀, with the same data as holotype, No. 2016001837 (<abbrev xmlns:xlink="http://www.w3.org/1999/xlink" content-type="institution" xlink:title="Federal Scientific Center of the East Asia Terrestrial Biodiversity, Far Eastern Branch of the Russian Academy of Sciences" id="ABBRID0E3TAG" xlink:type="simple">IBSS</abbrev>); 1 ♀, Guangdong, Nanling, 5–7.VI.2010, Hua-yan Chen, No. 2016000023 (<named-content xmlns:xlink="http://www.w3.org/1999/xlink" content-type="dwc:institutional_code" xlink:type="simple">SCAU</named-content>); 1 ♂, Yunnan, Lushui, 19.VII.2006, Zai-fu Xu, No. 2016000326 (<named-content xmlns:xlink="http://www.w3.org/1999/xlink" content-type="dwc:institutional_code" xlink:type="simple">SCAU</named-content>).</p></tp:treatment-sec><tp:treatment-sec sec-type="diagnosis" id="SECID0ELUAG"><title>Diagnosis.</title><p>
            <italic>Female</italic>. Outer apicoventral corner of metafemur produced triangularly (Fig. <xref ref-type="fig" rid="F9">30</xref>). <abbrev xmlns:xlink="http://www.w3.org/1999/xlink" xlink:title="first metasomal tergum" id="ABBRID0EXUAG" xlink:type="simple">T1</abbrev> with distinct petiole basally (Fig. <xref ref-type="fig" rid="F9">28</xref>). Crossvein <italic>2rs-m</italic> almost straight or sometimes barely curved; crossvein <italic>3rs-m</italic> straight or almost straight (Fig. <xref ref-type="fig" rid="F9">31</xref>). Mesoscutum raised along midline (Fig. <xref ref-type="fig" rid="F9">29</xref>). Head and mesosoma matt; metasoma somewhat polished. <italic>Male</italic>. <abbrev xmlns:xlink="http://www.w3.org/1999/xlink" xlink:title="first metasomal tergum" id="ABBRID0ENVAG" xlink:type="simple">T1</abbrev> distinctly petiolate basally (Fig. <xref ref-type="fig" rid="F11">38</xref>). <abbrev xmlns:xlink="http://www.w3.org/1999/xlink" xlink:title="third flagellomere" id="ABBRID0EVVAG" xlink:type="simple">F3</abbrev>–<abbrev xmlns:xlink="http://www.w3.org/1999/xlink" xlink:title="eleventh flagellomere" id="ABBRID0EZVAG" xlink:type="simple">F11</abbrev> not produced triangularly beneath, not forming serrated profile. Propodeum polished, without any striae (Fig. <xref ref-type="fig" rid="F11">38</xref>). Subbasal portion of hypopygium with angulate sublateral carina (Fig. <xref ref-type="fig" rid="F12">42</xref>, arrow).</p></tp:treatment-sec><tp:treatment-sec sec-type="description" id="SECID0EFWAG"><title>Description.</title><p>
            <bold><italic>Female</italic></bold>. <italic>Body</italic> length 5.2–6.4 mm; fore wing length 4.3–5.1 mm. Head, mesosoma and metasoma black; sometimes clypeus along anterior margin dark brown; antenna black, except <abbrev xmlns:xlink="http://www.w3.org/1999/xlink" xlink:title="third flagellomere" id="ABBRID0ESWAG" xlink:type="simple">F3</abbrev>–<abbrev xmlns:xlink="http://www.w3.org/1999/xlink" xlink:title="tenth flagellomere" id="ABBRID0EWWAG" xlink:type="simple">F10</abbrev> muddy yellow ventrally and scape yellowish-brown ventrally; mandible brownish subapically. Legs yellowish-brown or brown with <!--PageBreak-->procoxa laterally, profemur externally, meso- and metafemur, tibiae apically and tarsi somewhat darker (Fig. <xref ref-type="fig" rid="F7">23</xref>). Fore wing weakly infuscate, with weak subbasal and preapical fuscous bands (Fig. <xref ref-type="fig" rid="F9">31</xref>). Hind wing weakly infuscate (Fig. <xref ref-type="fig" rid="F9">32</xref>).</p><fig id="F7" position="float" orientation="portrait"><label>Figure 23.</label><caption><p>
                <italic><tp:taxon-name><tp:taxon-name-part taxon-name-part-type="genus" reg="Nipponodipogon">Nipponodipogon</tp:taxon-name-part> <tp:taxon-name-part taxon-name-part-type="species" reg="shimizui">shimizui</tp:taxon-name-part></tp:taxon-name></italic> Loktionov, Lelej &amp; Xu, sp. n., female, holotype, habitus, lateral view. Scale bars 1 mm.</p></caption><graphic xmlns:xlink="http://www.w3.org/1999/xlink" xlink:href="zookeys-692-103-g007.jpg" position="float" orientation="portrait" xlink:type="simple" id="oo_151412.jpg"/></fig><p>
            <italic>Head and mesosoma</italic> matt. Frons, vertex and mesosoma, except propodeum, finely and densely punctate. Pronotum laterally and finely striate and punctate. Mesopleuron with denser and coarser punctures then on disc of pronotum. Upper mesopleuron rugose. Metapleuron finely and densely striate. Lateral side of metanotum with several regular oblique striae. Propodeum strongly and densely punctate with fine transverse rugae posteriorly. Metasoma somewhat polished, except <abbrev xmlns:xlink="http://www.w3.org/1999/xlink" xlink:title="sixth metasomal tergum" id="ABBRID0EEYAG" xlink:type="simple">T6</abbrev> and <abbrev xmlns:xlink="http://www.w3.org/1999/xlink" xlink:title="sixth metasomal sternum" id="ABBRID0EIYAG" xlink:type="simple">S6</abbrev> matt. <abbrev xmlns:xlink="http://www.w3.org/1999/xlink" xlink:title="first metasomal tergum" id="ABBRID0EMYAG" xlink:type="simple">T1</abbrev>–<abbrev xmlns:xlink="http://www.w3.org/1999/xlink" xlink:title="fifth metasomal tergum" id="ABBRID0EQYAG" xlink:type="simple">T5</abbrev> with fine punctures; <abbrev xmlns:xlink="http://www.w3.org/1999/xlink" xlink:title="sixth metasomal tergum" id="ABBRID0EUYAG" xlink:type="simple">T6</abbrev> finely shagreened, without distinct setiferous pores; <abbrev xmlns:xlink="http://www.w3.org/1999/xlink" xlink:title="sixth metasomal sternum" id="ABBRID0EYYAG" xlink:type="simple">S6</abbrev> less shagreened, than <abbrev xmlns:xlink="http://www.w3.org/1999/xlink" xlink:title="sixth metasomal tergum" id="ABBRID0E3YAG" xlink:type="simple">T6</abbrev>, with scattered setiferous pores located posteriorly and postero-laterally; <abbrev xmlns:xlink="http://www.w3.org/1999/xlink" xlink:title="first metasomal sternum" id="ABBRID0EAZAG" xlink:type="simple">S1</abbrev>–<abbrev xmlns:xlink="http://www.w3.org/1999/xlink" xlink:title="fifth metasomal sternum" id="ABBRID0EEZAG" xlink:type="simple">S5</abbrev> with somewhat larger punctures than on <abbrev xmlns:xlink="http://www.w3.org/1999/xlink" xlink:title="first metasomal tergum" id="ABBRID0EIZAG" xlink:type="simple">T1</abbrev>–<abbrev xmlns:xlink="http://www.w3.org/1999/xlink" xlink:title="fifth metasomal tergum" id="ABBRID0EMZAG" xlink:type="simple">T5</abbrev>. <abbrev xmlns:xlink="http://www.w3.org/1999/xlink" xlink:title="first metasomal sternum" id="ABBRID0EQZAG" xlink:type="simple">S1</abbrev> with several longitudinal rugae medially. Transverse groove on <abbrev xmlns:xlink="http://www.w3.org/1999/xlink" xlink:title="second metasomal sternum" id="ABBRID0EUZAG" xlink:type="simple">S2</abbrev> gently arcuate.</p><!--PageBreak--><p>
            <italic>Body</italic> with gray pubescence mostly short, but longer on propodeum posterolaterally. Body without setae except the following: upper frons sometimes with one long erect setae; clypeus with a few long suberect setae anteriorly; <abbrev xmlns:xlink="http://www.w3.org/1999/xlink" xlink:title="second metasomal sternum" id="ABBRID0E4ZAG" xlink:type="simple">S2</abbrev>–<abbrev xmlns:xlink="http://www.w3.org/1999/xlink" xlink:title="fifth metasomal sternum" id="ABBRID0EB1AG" xlink:type="simple">S5</abbrev> with scattered long or short erect setae posteriorly; <abbrev xmlns:xlink="http://www.w3.org/1999/xlink" xlink:title="sixth metasomal tergum" id="ABBRID0EF1AG" xlink:type="simple">T6</abbrev> and <abbrev xmlns:xlink="http://www.w3.org/1999/xlink" xlink:title="sixth metasomal sternum" id="ABBRID0EJ1AG" xlink:type="simple">S6</abbrev> with denser long erect pale setae.</p><p>Width of <italic>head</italic> in frontal view 1.1–1.2× its height. Vertex weakly convex between eye tops (Fig. <xref ref-type="fig" rid="F8">25</xref>). Upper frons gently convex (Fig. <xref ref-type="fig" rid="F8">26</xref>). Frons with indistinct median line and fine elongate concavity medially. Supra-antennal area of frons produced anteriorly into a frontal ledge overhanging the antennal radicle (Fig. <xref ref-type="fig" rid="F8">26</xref>). Inner orbits weakly convergent above and subparallel below (Fig. <xref ref-type="fig" rid="F8">25</xref>). Half of <abbrev xmlns:xlink="http://www.w3.org/1999/xlink" xlink:title="the middle interocular distance" id="ABBRID0EB2AG" xlink:type="simple">MID</abbrev> 1.3–1.6× eye width. Ocelli large, slightly raised; ocellar triangle barely acute-angled (Fig. <xref ref-type="fig" rid="F8">24</xref>); <abbrev xmlns:xlink="http://www.w3.org/1999/xlink" xlink:title="the postocellar distance which is measured from above" id="ABBRID0EJ2AG" xlink:type="simple">POD</abbrev>/<abbrev xmlns:xlink="http://www.w3.org/1999/xlink" xlink:title="the distance between posterior ocellus and compound eye which is measured from above" id="ABBRID0EN2AG" xlink:type="simple">OOD</abbrev>=0.6–0.8. Posterior margin of vertex roundly concave (dorsal view) (Fig. <xref ref-type="fig" rid="F8">24</xref>). Clypeus convex medially with distinct concavity basolaterally; anterolateral corner broadly rounded; anterior margin almost straight or weakly emarginate medially; width 2.7× its length. Apical margin of labrum broadly rounded. Mandible with large subapical tooth and indistinct basal tooth. Maxillary cardines with two tufts of thin, <!--PageBreak-->light brown bristles. Malar space short. Gena narrowing posteriorly (Fig. <xref ref-type="fig" rid="F8">24</xref>, dorsal view; Fig. <xref ref-type="fig" rid="F8">26</xref>, lateral view). Antenna short, stout, and thickened toward middle of flagellum; <abbrev xmlns:xlink="http://www.w3.org/1999/xlink" xlink:title="first flagellomere" id="ABBRID0E62AG" xlink:type="simple">F1</abbrev>–<abbrev xmlns:xlink="http://www.w3.org/1999/xlink" xlink:title="fourth flagellomere" id="ABBRID0ED3AG" xlink:type="simple">F4</abbrev> distinctly widening toward apex; apex of apical flagellomere pointed; <abbrev xmlns:xlink="http://www.w3.org/1999/xlink" xlink:title="first flagellomere" id="ABBRID0EH3AG" xlink:type="simple">F1</abbrev> length 0.90–0.95× <abbrev xmlns:xlink="http://www.w3.org/1999/xlink" xlink:title="second flagellomere" id="ABBRID0EL3AG" xlink:type="simple">F2</abbrev> length; <abbrev xmlns:xlink="http://www.w3.org/1999/xlink" xlink:title="first flagellomere" id="ABBRID0EP3AG" xlink:type="simple">F1</abbrev> length 2.2–2.6× its width and 0.5× <abbrev xmlns:xlink="http://www.w3.org/1999/xlink" xlink:title="the upper interocular distance" id="ABBRID0ET3AG" xlink:type="simple">UID</abbrev>.</p><fig id="F8" position="float" orientation="portrait"><label>Figures 24–27.</label><caption><p>
                <italic><tp:taxon-name><tp:taxon-name-part taxon-name-part-type="genus" reg="Nipponodipogon">Nipponodipogon</tp:taxon-name-part> <tp:taxon-name-part taxon-name-part-type="species" reg="shimizui">shimizui</tp:taxon-name-part></tp:taxon-name></italic> Loktionov, Lelej &amp; Xu, sp. n., female, paratype. <bold>24</bold> Head and pronotum, dorsal view <bold>25</bold> Head, frontal view <bold>26</bold> Head, lateral view <bold>27</bold> Propodeum, dorsolateral view. Scale bars 0.1 mm.</p></caption><graphic xmlns:xlink="http://www.w3.org/1999/xlink" xlink:href="zookeys-692-103-g008.jpg" position="float" orientation="portrait" xlink:type="simple" id="oo_151413.jpg"/></fig><p>
            <italic>Pronotum</italic> with anterior declivity flattened, not distinctly differentiated from dorsum; dorsum in dorsal view slightly narrowing anteriorly; shoulder gently rounded; juncture between dorsal and lateral faces narrowly and roundly raised; posterior margin weakly and arcuately emarginate medially (Fig. <xref ref-type="fig" rid="F8">24</xref>). Mesoscutum slightly sloped anteriorly; disc along median line slightly convex; posterolateral margin not reflexed; parapsidal sulcus finely impressed. Discs of mesoscutellum and metanotum barely raised above level of mesoscutum and propodeum (Fig. <xref ref-type="fig" rid="F9">29</xref>). Metapostnotum narrow and practically linear, deeply sunken between metanotum and propodeum (Fig. <xref ref-type="fig" rid="F9">28</xref>). Propodeum evenly convex with flattened posterior declivity not well differentiated from dorsum (Fig. <xref ref-type="fig" rid="F9">29</xref>).</p><p>
            <italic>Fore wing</italic> (Fig. <xref ref-type="fig" rid="F9">31</xref>) with <abbrev xmlns:xlink="http://www.w3.org/1999/xlink" xlink:title="the second submarginal cell of fore wing" id="ABBRID0ET5AG" xlink:type="simple">SMC2</abbrev> receiving crossvein <italic>1m-cu</italic> at almost middle; <abbrev xmlns:xlink="http://www.w3.org/1999/xlink" xlink:title="the third submarginal cell of fore wing" id="ABBRID0EZ5AG" xlink:type="simple">SMC3</abbrev> 1.2–1.5× longer than <abbrev xmlns:xlink="http://www.w3.org/1999/xlink" xlink:title="the second submarginal cell of fore wing" id="ABBRID0E45AG" xlink:type="simple">SMC2</abbrev> on vein <italic>M</italic>, and 0.8–1.1× longer than <abbrev xmlns:xlink="http://www.w3.org/1999/xlink" xlink:title="the second submarginal cell of fore wing" id="ABBRID0ED6AG" xlink:type="simple">SMC2</abbrev> on vein <italic>Rs</italic>; receiving crossvein <italic>2m-cu</italic> at almost middle; crossvein <italic>2rs-m</italic> almost straight or sometimes barely curved; crossvein <italic>3rs-m</italic> straight, sometimes barely curved; crossvein <italic>cu-a</italic> barely postfurcal. Hind wing (Fig. <xref ref-type="fig" rid="F9">32</xref>). Outer apicoventral corner of metafemur produced triangularly (Fig. <xref ref-type="fig" rid="F9">30</xref>). Claws symmetrical with large subapical inner tooth. <abbrev xmlns:xlink="http://www.w3.org/1999/xlink" xlink:title="first metasomal tergum" id="ABBRID0EZ6AG" xlink:type="simple">T1</abbrev> distinctly petiolate (Fig. <xref ref-type="fig" rid="F9">28</xref>). <abbrev xmlns:xlink="http://www.w3.org/1999/xlink" xlink:title="sixth metasomal sternum" id="ABBRID0EBABG" xlink:type="simple">S6</abbrev> with a longitudinal median rounded carina posteriorly.</p><fig id="F9" position="float" orientation="portrait"><label>Figures 28–32.</label><caption><p>
                <italic><tp:taxon-name><tp:taxon-name-part taxon-name-part-type="genus" reg="Nipponodipogon">Nipponodipogon</tp:taxon-name-part> <tp:taxon-name-part taxon-name-part-type="species" reg="shimizui">shimizui</tp:taxon-name-part></tp:taxon-name></italic> Loktionov, Lelej &amp; Xu, sp. n., female, paratype. <bold>28</bold> Mesoscutellum, metanotum, metapostnotum, propodeum and <abbrev xmlns:xlink="http://www.w3.org/1999/xlink" xlink:title="first metasomal tergum" id="ABBRID0E1ABG" xlink:type="simple">T1</abbrev>, dorsal view <bold>29</bold> Mesosoma, lateral view <bold>30</bold> Metafemur, outer lateral view <bold>31</bold> Fore wing <bold>32</bold> Hind wing. Scale bars 0.1 mm.</p></caption><graphic xmlns:xlink="http://www.w3.org/1999/xlink" xlink:href="zookeys-692-103-g009.jpg" position="float" orientation="portrait" xlink:type="simple" id="oo_151414.jpg"/></fig><p>
            <bold><italic>Male</italic></bold>. <italic>Body</italic> length 3.8 mm; fore wing length 3.4 mm. Body black; antenna black with scape brown ventro-apically and flagellum indistinctly brownish ventrally; mandible brown subapically; protibia and protarsi brown; spurs of tibia brown (Fig. <xref ref-type="fig" rid="F10">33</xref>). Fore <!--PageBreak-->wing weakly infuscate, with darker apical portion, fuscous band indistinct (Fig. <xref ref-type="fig" rid="F11">37</xref>). Hind wing weakly infuscate. Body mostly punctate and somewhat polished. Frons, discs of pronotum, mesoscutum, mesoscutellum, metanotum finely and densely punctate. Pronotum laterally polished and indistinctly punctate. Mesopleuron with coarser punctures than frons. Upper mesopleuron without striate. Lateral side of metanotum with several regular oblique striae. Metapleuron indistinctly punctate. Propodeum <!--PageBreak-->basolaterally polished with fine punctures larger than on frons, without any striae. Metasomal segments finely punctate. <abbrev xmlns:xlink="http://www.w3.org/1999/xlink" xlink:title="first metasomal sternum" id="ABBRID0EACBG" xlink:type="simple">S1</abbrev> with several longitudinal rugae basally. Transverse groove on <abbrev xmlns:xlink="http://www.w3.org/1999/xlink" xlink:title="second metasomal sternum" id="ABBRID0EECBG" xlink:type="simple">S2</abbrev> weak. <abbrev xmlns:xlink="http://www.w3.org/1999/xlink" xlink:title="sixth metasomal sternum" id="ABBRID0EICBG" xlink:type="simple">S6</abbrev> lacking setiferous pores posteromedially (Fig. <xref ref-type="fig" rid="F12">39</xref>). Body with gray pubescence mostly short, but longer on lower face, clypeus, and propodeum posteriorly. Body without setae except upper frons with one long erect setae and clypeus with a few long suberect setae anteriorly.</p><fig id="F10" position="float" orientation="portrait"><label>Figure 33.</label><caption><p>
                <italic><tp:taxon-name><tp:taxon-name-part taxon-name-part-type="genus" reg="Nipponodipogon">Nipponodipogon</tp:taxon-name-part> <tp:taxon-name-part taxon-name-part-type="species" reg="shimizui">shimizui</tp:taxon-name-part></tp:taxon-name></italic> Loktionov, Lelej &amp; Xu, sp. n., male, paratype, habitus, lateral view. Scale bar 1 mm.</p></caption><graphic xmlns:xlink="http://www.w3.org/1999/xlink" xlink:href="zookeys-692-103-g010.jpg" position="float" orientation="portrait" xlink:type="simple" id="oo_151415.jpg"/></fig><!--PageBreak--><p>Width of <italic>head</italic> in frontal view 1.1× its height. Vertex moderately convex between eye tops (Fig. <xref ref-type="fig" rid="F11">35</xref>). Upper frons gently convex (Fig. <xref ref-type="fig" rid="F11">36</xref>). Frons without median line, with indistinct elongate concavity medially. Supra-antennal area of frons produced anteriorly into weak frontal ledge overhanging antennal radicle (Fig. <xref ref-type="fig" rid="F11">36</xref>). Inner orbits subparallel above and barely convergent below (Fig. <xref ref-type="fig" rid="F11">35</xref>). Half of <abbrev xmlns:xlink="http://www.w3.org/1999/xlink" xlink:title="the middle interocular distance" id="ABBRID0E4DBG" xlink:type="simple">MID</abbrev> 1.6× eye width. Ocelli large, noticeably raised; ocellar triangle right-angled (Fig. <xref ref-type="fig" rid="F11">34</xref>); <abbrev xmlns:xlink="http://www.w3.org/1999/xlink" xlink:title="the postocellar distance which is measured from above" id="ABBRID0EFEBG" xlink:type="simple">POD</abbrev>/<abbrev xmlns:xlink="http://www.w3.org/1999/xlink" xlink:title="the distance between posterior ocellus and compound eye which is measured from above" id="ABBRID0EJEBG" xlink:type="simple">OOD</abbrev>=0.9. Posterior margin of vertex straight (dorsal view) (Fig. <xref ref-type="fig" rid="F11">34</xref>). Clypeus weakly convex medially; anterolateral corner rounded; anterior margin broadly rounded. Mandible with subapical tooth. Malar space short. Gena weakly narrowing posteriorly (Fig. <xref ref-type="fig" rid="F11">34</xref>, dorsal view; Fig. <xref ref-type="fig" rid="F11">36</xref>, lateral view). Antenna shortened; flagellum filiform; flagellomeres indistinctly convex ventrally, not forming triangle projection; apex of apical flagellomere pointed; <abbrev xmlns:xlink="http://www.w3.org/1999/xlink" xlink:title="first flagellomere" id="ABBRID0EZEBG" xlink:type="simple">F1</abbrev> length 1.0× <abbrev xmlns:xlink="http://www.w3.org/1999/xlink" xlink:title="second flagellomere" id="ABBRID0E4EBG" xlink:type="simple">F2</abbrev> length; <abbrev xmlns:xlink="http://www.w3.org/1999/xlink" xlink:title="first flagellomere" id="ABBRID0EBFBG" xlink:type="simple">F1</abbrev> length 1.8× its width and 0.3× <abbrev xmlns:xlink="http://www.w3.org/1999/xlink" xlink:title="the upper interocular distance" id="ABBRID0EFFBG" xlink:type="simple">UID</abbrev>.</p><p>
            <italic>Pronotum</italic> with anterior declivity weakly concave, more differentiated from dorsum than in female; dorsum in dorsal view narrowing anteriorly; shoulder gently rounded; juncture between dorsal and lateral faces roundly raised; posterior margin arcuately emarginate. Parapsidal sulcus finely impressed. Discs of mesoscutellum and metanotum somewhat stronger raised above level of mesoscutum and propodeum than in female. Metapostnotum longer and not deeply sunken between metanotum and propodeum, as in female; somewhat narrowing in middle; metapostnotum length 0.25× metanotum length medially. Propodeum evenly convex with posterior declivity not differentiated from dorsum; posterior surface evenly convex.</p><fig id="F11" position="float" orientation="portrait"><label>Figures 34–38.</label><caption><p>
                <italic><tp:taxon-name><tp:taxon-name-part taxon-name-part-type="genus" reg="Nipponodipogon">Nipponodipogon</tp:taxon-name-part> <tp:taxon-name-part taxon-name-part-type="species" reg="shimizui">shimizui</tp:taxon-name-part></tp:taxon-name></italic> Loktionov, Lelej &amp; Xu, sp. n., male, paratype. <bold>34</bold> Head, dorsal view <bold>35</bold> Head, frontal view <bold>36</bold> Head, lateral view <bold>37</bold> Fore wing <bold>38</bold> Propodeum and <abbrev xmlns:xlink="http://www.w3.org/1999/xlink" xlink:title="first metasomal tergum" id="ABBRID0EKGBG" xlink:type="simple">T1</abbrev>, dorsal view. Scale bars 0.1 mm.</p></caption><graphic xmlns:xlink="http://www.w3.org/1999/xlink" xlink:href="zookeys-692-103-g011.jpg" position="float" orientation="portrait" xlink:type="simple" id="oo_151416.jpg"/></fig><p>
            <italic>Fore wing</italic> (Fig. <xref ref-type="fig" rid="F11">37</xref>). Claws symmetrical with small subapical inner tooth. <abbrev xmlns:xlink="http://www.w3.org/1999/xlink" xlink:title="first metasomal tergum" id="ABBRID0E2GBG" xlink:type="simple">T1</abbrev> distinctly petiolate (Fig. <xref ref-type="fig" rid="F11">38</xref>). <abbrev xmlns:xlink="http://www.w3.org/1999/xlink" xlink:title="sixth metasomal sternum" id="ABBRID0EDHBG" xlink:type="simple">S6</abbrev> deeply and arcuately emarginate posteriorly; lateral hook barely curved and pointed to apex (Fig. <xref ref-type="fig" rid="F12">39</xref>). Exposed portion of hypopygium stick form, compressed laterally, narrow and widened apically (ventral view); subbasal portion extended laterally, with short stout erect spines on two angulate sublateral carinae (Figs <xref ref-type="fig" rid="F12">42</xref>, <xref ref-type="fig" rid="F12">43</xref>). Paramere broadly widened basally and strongly narrowing toward apex (lateral view), with long bristles, longer bristle 0.7× longer than paramere; volsella broad apically (lateral view) (Figs <xref ref-type="fig" rid="F12">40</xref>, <xref ref-type="fig" rid="F12">41</xref>).</p></tp:treatment-sec><tp:treatment-sec sec-type="remarks" id="SECID0E2HBG"><title>Remarks.</title><p>The female of new species is similar to those of <italic><tp:taxon-name><tp:taxon-name-part taxon-name-part-type="genus" reg="Nipponodipogon">Nipponodipogon</tp:taxon-name-part> <tp:taxon-name-part taxon-name-part-type="species" reg="kurilensis">kurilensis</tp:taxon-name-part></tp:taxon-name></italic>, <italic><tp:taxon-name><tp:taxon-name-part taxon-name-part-type="genus" reg="Nipponodipogon">N.</tp:taxon-name-part> <tp:taxon-name-part taxon-name-part-type="species" reg="sudai">sudai</tp:taxon-name-part></tp:taxon-name></italic> and <italic><tp:taxon-name><tp:taxon-name-part taxon-name-part-type="genus" reg="Nipponodipogon">N.</tp:taxon-name-part> <tp:taxon-name-part taxon-name-part-type="species" reg="orientalis">orientalis</tp:taxon-name-part></tp:taxon-name></italic> sp. n. by having outer apicoventral corner of metafemur produced triangularly (Fig. <xref ref-type="fig" rid="F9">30</xref>) and <abbrev xmlns:xlink="http://www.w3.org/1999/xlink" xlink:title="first metasomal tergum" id="ABBRID0EGJBG" xlink:type="simple">T1</abbrev> petiolate basally (Fig. <xref ref-type="fig" rid="F9">28</xref>), but can be distinguished from them by following characters: posterolateral portion of propodeum with fine transverse striae and punctures (Figs <xref ref-type="fig" rid="F8">27</xref>–<xref ref-type="fig" rid="F9">29</xref>) (<italic>vs</italic> with strong transverse rugae in <italic><tp:taxon-name><tp:taxon-name-part taxon-name-part-type="genus" reg="Nipponodipogon">N.</tp:taxon-name-part> <tp:taxon-name-part taxon-name-part-type="species" reg="orientalis">orientalis</tp:taxon-name-part></tp:taxon-name></italic> sp. n. (Figs <xref ref-type="fig" rid="F2">5</xref>, <xref ref-type="fig" rid="F3">7</xref>)); mesosoma completely black (Figs <xref ref-type="fig" rid="F7">23</xref>, <xref ref-type="fig" rid="F9">29</xref>) (<italic>vs</italic> completely yellow orange in <italic><tp:taxon-name><tp:taxon-name-part taxon-name-part-type="genus" reg="Nipponodipogon">N.</tp:taxon-name-part> <tp:taxon-name-part taxon-name-part-type="species" reg="orientalis">orientalis</tp:taxon-name-part></tp:taxon-name></italic> sp. n. (Figs <xref ref-type="fig" rid="F1">1</xref>, <xref ref-type="fig" rid="F3">7</xref>)); <abbrev xmlns:xlink="http://www.w3.org/1999/xlink" xlink:title="sixth metasomal tergum" id="ABBRID0EILBG" xlink:type="simple">T6</abbrev> matt and shagreened, without distinct setiferous pores (<italic>vs</italic> somewhat polished, not shagreened, with distinct scattered setiferous pores in <italic><tp:taxon-name><tp:taxon-name-part taxon-name-part-type="genus" reg="Nipponodipogon">N.</tp:taxon-name-part> <tp:taxon-name-part taxon-name-part-type="species" reg="orientalis">orientalis</tp:taxon-name-part></tp:taxon-name></italic> sp. n.); vertex between eye tops slightly convex (Fig. <xref ref-type="fig" rid="F8">25</xref>) (<italic>vs</italic> distinctly convex in <italic><tp:taxon-name><tp:taxon-name-part taxon-name-part-type="genus" reg="Nipponodipogon">N.</tp:taxon-name-part> <tp:taxon-name-part taxon-name-part-type="species" reg="kurilensis">kurilensis</tp:taxon-name-part></tp:taxon-name></italic> (<xref ref-type="bibr" rid="B19">Shimizu et al. 2015</xref>: fig. 3A)); petiole of <abbrev xmlns:xlink="http://www.w3.org/1999/xlink" xlink:title="first metasomal tergum" id="ABBRID0EOMBG" xlink:type="simple">T1</abbrev> long (Fig. <xref ref-type="fig" rid="F9">28</xref>) (<italic>vs</italic> very short in <italic><tp:taxon-name><tp:taxon-name-part taxon-name-part-type="genus" reg="Nipponodipogon">N.</tp:taxon-name-part> <tp:taxon-name-part taxon-name-part-type="species" reg="kurilensis">kurilensis</tp:taxon-name-part></tp:taxon-name></italic> (<xref ref-type="bibr" rid="B19">Shimizu et al. 2015</xref>: fig. 3D)); head and mesosoma matt, metasoma somewhat polished (<italic>vs</italic> head and mesosoma somewhat polished, metasoma distinctly polished in <italic><tp:taxon-name><tp:taxon-name-part taxon-name-part-type="genus" reg="Nipponodipogon">N.</tp:taxon-name-part> <tp:taxon-name-part taxon-name-part-type="species" reg="kurilensis">kurilensis</tp:taxon-name-part></tp:taxon-name></italic>); mesoscutum raised along midline (Fig. <xref ref-type="fig" rid="F9">29</xref>) (<italic>vs</italic> not raised in <italic><tp:taxon-name><tp:taxon-name-part taxon-name-part-type="genus" reg="Nipponodipogon">N.</tp:taxon-name-part> <tp:taxon-name-part taxon-name-part-type="species" reg="sudai">sudai</tp:taxon-name-part></tp:taxon-name></italic> (<xref ref-type="bibr" rid="B19">Shimizu et al. 2015</xref>: fig. 8D)); crossvein <italic>3rs-m</italic> almost straight (Fig. <xref ref-type="fig" rid="F9">31</xref>) <!--PageBreak-->(<italic>vs</italic> gently or moderately curved in <italic><tp:taxon-name><tp:taxon-name-part taxon-name-part-type="genus" reg="Nipponodipogon">N.</tp:taxon-name-part> <tp:taxon-name-part taxon-name-part-type="species" reg="sudai">sudai</tp:taxon-name-part></tp:taxon-name></italic> (<xref ref-type="bibr" rid="B19">Shimizu et al. 2015</xref>: fig. 9J)); propodeum anteromedially punctate (Fig. <xref ref-type="fig" rid="F9">28</xref>) (<italic>vs</italic> not punctate in <italic><tp:taxon-name><tp:taxon-name-part taxon-name-part-type="genus" reg="Nipponodipogon">N.</tp:taxon-name-part> <tp:taxon-name-part taxon-name-part-type="species" reg="sudai">sudai</tp:taxon-name-part></tp:taxon-name></italic> (Fig. <xref ref-type="fig" rid="F13">44</xref>)).</p><p>Male of new species is closely related to that of <italic><tp:taxon-name><tp:taxon-name-part taxon-name-part-type="genus" reg="Nipponodipogon">N.</tp:taxon-name-part> <tp:taxon-name-part taxon-name-part-type="species" reg="orientalis">orientalis</tp:taxon-name-part></tp:taxon-name></italic> sp. n. by having some morphological characters including shape of hypopygium and genitalia, but can be easily distinguished in having propodeum without any striae posterolaterally (Fig. <xref ref-type="fig" rid="F11">38</xref>) (<italic>vs</italic> with fine transverse striae posterolaterally in <italic><tp:taxon-name><tp:taxon-name-part taxon-name-part-type="genus" reg="Nipponodipogon">N.</tp:taxon-name-part> <tp:taxon-name-part taxon-name-part-type="species" reg="orientalis">orientalis</tp:taxon-name-part></tp:taxon-name></italic> sp. n. (Fig. <xref ref-type="fig" rid="F5">15</xref>)); exposed portion of hypopygium noticeably wider in lateral view (Fig. <xref ref-type="fig" rid="F12">43</xref>) (<italic>vs</italic> narrow in <italic><tp:taxon-name><tp:taxon-name-part taxon-name-part-type="genus" reg="Nipponodipogon">N.</tp:taxon-name-part> <tp:taxon-name-part taxon-name-part-type="species" reg="orientalis">orientalis</tp:taxon-name-part></tp:taxon-name></italic> sp. n. (Fig. <xref ref-type="fig" rid="F6">22</xref>); subbasal portion of hypopygium in ventral view with angulate sublateral carina (Fig. <xref ref-type="fig" rid="F12">42</xref>, arrow) (<italic>vs</italic> with round sublateral carina in <italic><tp:taxon-name><tp:taxon-name-part taxon-name-part-type="genus" reg="Nipponodipogon">N.</tp:taxon-name-part> <tp:taxon-name-part taxon-name-part-type="species" reg="orientalis">orientalis</tp:taxon-name-part></tp:taxon-name></italic> sp. n. (Fig. <xref ref-type="fig" rid="F6">21</xref>, arrow)); and <abbrev xmlns:xlink="http://www.w3.org/1999/xlink" xlink:title="sixth metasomal sternum" id="ABBRID0EDSBG" xlink:type="simple">S6</abbrev> without setiferous pores posteromedially (Fig. <xref ref-type="fig" rid="F12">39</xref>) (<italic>vs</italic> with setiferous pores in <italic><tp:taxon-name><tp:taxon-name-part taxon-name-part-type="genus" reg="Nipponodipogon">N.</tp:taxon-name-part> <tp:taxon-name-part taxon-name-part-type="species" reg="orientalis">orientalis</tp:taxon-name-part></tp:taxon-name></italic> sp. n. (Fig. <xref ref-type="fig" rid="F6">18</xref>)). Male of new species is also similar to that of <italic><tp:taxon-name><tp:taxon-name-part taxon-name-part-type="genus" reg="Nipponodipogon">N.</tp:taxon-name-part> <tp:taxon-name-part taxon-name-part-type="species" reg="sudai">sudai</tp:taxon-name-part></tp:taxon-name></italic> in having petiole in <abbrev xmlns:xlink="http://www.w3.org/1999/xlink" xlink:title="first metasomal tergum" id="ABBRID0EHTBG" xlink:type="simple">T1</abbrev> basally (Fig. <xref ref-type="fig" rid="F11">38</xref>), but can be separated in having <abbrev xmlns:xlink="http://www.w3.org/1999/xlink" xlink:title="third flagellomere" id="ABBRID0EPTBG" xlink:type="simple">F3</abbrev>–<abbrev xmlns:xlink="http://www.w3.org/1999/xlink" xlink:title="eleventh flagellomere" id="ABBRID0ETTBG" xlink:type="simple">F11</abbrev> not producing triangularly beneath, not forming serrated profile (<italic>vs</italic> <abbrev xmlns:xlink="http://www.w3.org/1999/xlink" xlink:title="third flagellomere" id="ABBRID0EZTBG" xlink:type="simple">F3</abbrev>–<abbrev xmlns:xlink="http://www.w3.org/1999/xlink" xlink:title="eleventh flagellomere" id="ABBRID0E4TBG" xlink:type="simple">F11</abbrev> produced triangularly beneath, forming serrated profile in <italic><tp:taxon-name><tp:taxon-name-part taxon-name-part-type="genus" reg="Nipponodipogon">N.</tp:taxon-name-part> <tp:taxon-name-part taxon-name-part-type="species" reg="sudai">sudai</tp:taxon-name-part></tp:taxon-name></italic>); lateral hook on <abbrev xmlns:xlink="http://www.w3.org/1999/xlink" xlink:title="sixth metasomal sternum" id="ABBRID0EMUBG" xlink:type="simple">S6</abbrev> claw-like, weakly curved and pointed to apex (Fig. <xref ref-type="fig" rid="F12">39</xref>) (<italic>vs</italic> lateral hook on <abbrev xmlns:xlink="http://www.w3.org/1999/xlink" xlink:title="sixth metasomal sternum" id="ABBRID0EWUBG" xlink:type="simple">S6</abbrev> strongly compressed laterally and thin, subtriangular in profile in <italic><tp:taxon-name><tp:taxon-name-part taxon-name-part-type="genus" reg="Nipponodipogon">N.</tp:taxon-name-part> <tp:taxon-name-part taxon-name-part-type="species" reg="sudai">sudai</tp:taxon-name-part></tp:taxon-name></italic> (Fig. <xref ref-type="fig" rid="F13">46</xref>)); <!--PageBreak-->and exposed portion of hypopygium without long erect setae (Figs <xref ref-type="fig" rid="F12">42</xref>, <xref ref-type="fig" rid="F12">43</xref>) (<italic>vs</italic> with long erect setae in <italic><tp:taxon-name><tp:taxon-name-part taxon-name-part-type="genus" reg="Nipponodipogon">N.</tp:taxon-name-part> <tp:taxon-name-part taxon-name-part-type="species" reg="sudai">sudai</tp:taxon-name-part></tp:taxon-name></italic> (Fig. <xref ref-type="fig" rid="F13">48</xref>)).</p><fig id="F12" position="float" orientation="portrait"><label>Figures 39–43.</label><caption><p>
                <italic><tp:taxon-name><tp:taxon-name-part taxon-name-part-type="genus" reg="Nipponodipogon">Nipponodipogon</tp:taxon-name-part> <tp:taxon-name-part taxon-name-part-type="species" reg="shimizui">shimizui</tp:taxon-name-part></tp:taxon-name></italic> Loktionov, Lelej &amp; Xu, sp. n., male, paratype. <bold>39</bold> <abbrev xmlns:xlink="http://www.w3.org/1999/xlink" xlink:title="sixth metasomal sternum" id="ABBRID0EZWBG" xlink:type="simple">S6</abbrev>, ventral view <bold>40</bold> Genitalia, ventral view <bold>41</bold> Genitalia, lateral view <bold>42</bold> Hypopygium and <abbrev xmlns:xlink="http://www.w3.org/1999/xlink" xlink:title="seventh metasomal sternum" id="ABBRID0EDXBG" xlink:type="simple">S7</abbrev>, ventral view <bold>43</bold> Hypopygium and <abbrev xmlns:xlink="http://www.w3.org/1999/xlink" xlink:title="seventh metasomal sternum" id="ABBRID0EJXBG" xlink:type="simple">S7</abbrev>, lateral view. Scale bars 0.1 mm.</p></caption><graphic xmlns:xlink="http://www.w3.org/1999/xlink" xlink:href="zookeys-692-103-g012.jpg" position="float" orientation="portrait" xlink:type="simple" id="oo_151417.jpg"/></fig></tp:treatment-sec><tp:treatment-sec sec-type="Sex association" id="SECID0ESXBG"><title>Sex association.</title><p>In spite of females and males were collected in different locations (one male in Yunnan and six females in Guangdong), we consider that they are opposite sexes of the same species. Male <abbrev xmlns:xlink="http://www.w3.org/1999/xlink" xlink:title="sixth metasomal sternum" id="ABBRID0EYXBG" xlink:type="simple">S6</abbrev> of new species lacks setiferous pores posteromedially (Fig. <xref ref-type="fig" rid="F12">39</xref>), which correlates with female <abbrev xmlns:xlink="http://www.w3.org/1999/xlink" xlink:title="sixth metasomal sternum" id="ABBRID0EAYBG" xlink:type="simple">S6</abbrev> of similar condition medially (<italic>vs</italic> with scattered setiferous pores in male and female of <italic><tp:taxon-name><tp:taxon-name-part taxon-name-part-type="genus" reg="Nipponodipogon">Nipponodipogon</tp:taxon-name-part> <tp:taxon-name-part taxon-name-part-type="species" reg="orientalis">orientalis</tp:taxon-name-part></tp:taxon-name></italic> sp. n.).</p></tp:treatment-sec><tp:treatment-sec sec-type="etymology" id="SECID0ERYBG"><title>Etymology.</title><p>It is a pleasure to name this species after the well-known taxonomist Dr. Akira Shimizu (Tokyo Metropolitan University, Japan).</p></tp:treatment-sec><tp:treatment-sec sec-type="distribution" id="SECID0EWYBG"><title>Distribution.</title><p>China (Guangdong, Yunnan).</p></tp:treatment-sec><tp:treatment-sec><!--Section generated to contain objects referenced in tp:taxon-treatment.--><fig id="F2" position="float" orientation="portrait"><label>Figures 2–5.</label><caption><p>
                <italic><tp:taxon-name><tp:taxon-name-part taxon-name-part-type="genus" reg="Nipponodipogon">Nipponodipogon</tp:taxon-name-part> <tp:taxon-name-part taxon-name-part-type="species" reg="orientalis">orientalis</tp:taxon-name-part></tp:taxon-name></italic> Loktionov, Lelej &amp; Xu, sp. n., female, paratype. <bold>2</bold> Head and pronotum, dorsal view <bold>3</bold> Head, frontal view <bold>4</bold> Head, lateral view <bold>5</bold> Propodeum, dorsolateral view. Scale bars 0.1 mm.</p></caption><graphic xmlns:xlink="http://www.w3.org/1999/xlink" xlink:href="zookeys-692-103-g002.jpg" position="float" orientation="portrait" xlink:type="simple" id="oo_151407.jpg"/></fig><fig id="F3" position="float" orientation="portrait"><label>Figures 6–10.</label><caption><p>
                <italic><tp:taxon-name><tp:taxon-name-part taxon-name-part-type="genus" reg="Nipponodipogon">Nipponodipogon</tp:taxon-name-part> <tp:taxon-name-part taxon-name-part-type="species" reg="orientalis">orientalis</tp:taxon-name-part></tp:taxon-name></italic> Loktionov, Lelej, Xu, sp. n., female, paratype. <bold>6</bold> Mesoscutellum, metanotum, metapostnotum, propodeum and <abbrev xmlns:xlink="http://www.w3.org/1999/xlink" xlink:title="first metasomal tergum" id="ABBRID0EOYAE" xlink:type="simple">T1</abbrev>, dorsal view <bold>7</bold> Mesosoma, lateral view <bold>8</bold> Metafemur, outer lateral view <bold>9</bold> Fore wing <bold>10</bold> Hind wing. Scale bars 0.1 mm.</p></caption><graphic xmlns:xlink="http://www.w3.org/1999/xlink" xlink:href="zookeys-692-103-g003.jpg" position="float" orientation="portrait" xlink:type="simple" id="oo_151408.jpg"/></fig><fig id="F1" position="float" orientation="portrait"><label>Figure 1.</label><caption><p>
                <italic><tp:taxon-name><tp:taxon-name-part taxon-name-part-type="genus" reg="Nipponodipogon">Nipponodipogon</tp:taxon-name-part> <tp:taxon-name-part taxon-name-part-type="species" reg="orientalis">orientalis</tp:taxon-name-part></tp:taxon-name></italic> Loktionov, Lelej &amp; Xu, sp. n., female, holotype, habitus, lateral view. Scale bar 1 mm.</p></caption><graphic xmlns:xlink="http://www.w3.org/1999/xlink" xlink:href="zookeys-692-103-g001.jpg" position="float" orientation="portrait" xlink:type="simple" id="oo_151406.jpg"/></fig><fig id="F13" position="float" orientation="portrait"><label>Figures 44–48.</label><caption><p>
              <italic><tp:taxon-name><tp:taxon-name-part taxon-name-part-type="genus" reg="Nipponodipogon">Nipponodipogon</tp:taxon-name-part> <tp:taxon-name-part taxon-name-part-type="species" reg="sudai">sudai</tp:taxon-name-part></tp:taxon-name></italic> Shimizu, paratype. <bold>44</bold> Mesoscutellum, metanotum, metapostnotum, propodeum and base of <abbrev xmlns:xlink="http://www.w3.org/1999/xlink" xlink:title="first metasomal tergum" id="ABBRID0EOYAI" xlink:type="simple">T1</abbrev>, dorsal view <bold>45</bold> <abbrev xmlns:xlink="http://www.w3.org/1999/xlink" xlink:title="first metasomal tergum" id="ABBRID0EUYAI" xlink:type="simple">T1</abbrev>, dorsal view <bold>46</bold> <abbrev xmlns:xlink="http://www.w3.org/1999/xlink" xlink:title="sixth metasomal sternum" id="ABBRID0E1YAI" xlink:type="simple">S6</abbrev>, ventral view <bold>47</bold> Genitalia, ventral view <bold>48</bold> Hypopygium and <abbrev xmlns:xlink="http://www.w3.org/1999/xlink" xlink:title="seventh metasomal sternum" id="ABBRID0ECZAI" xlink:type="simple">S7</abbrev>, ventral view <bold>44</bold> Female <bold>45–48</bold> Male. Scale bars 0.1 mm for <bold>44–46</bold>; 0.25 mm for <bold>47, 48</bold>.</p></caption><graphic xmlns:xlink="http://www.w3.org/1999/xlink" xlink:href="zookeys-692-103-g013.jpg" position="float" orientation="portrait" xlink:type="simple" id="oo_151418.jpg"/></fig><fig id="F5" position="float" orientation="portrait"><label>Figures 12–17.</label><caption><p>
                <italic><tp:taxon-name><tp:taxon-name-part taxon-name-part-type="genus" reg="Nipponodipogon">Nipponodipogon</tp:taxon-name-part> <tp:taxon-name-part taxon-name-part-type="species" reg="orientalis">orientalis</tp:taxon-name-part></tp:taxon-name></italic> Loktionov, Lelej &amp; Xu, sp. n., male, paratype. <bold>12</bold> Head, dorsal view <bold>13</bold> Head, frontal view <bold>14</bold> Head, lateral view <bold>15</bold> Mesoscutellum, metanotum, metapostnotum, propodeum and <abbrev xmlns:xlink="http://www.w3.org/1999/xlink" xlink:title="first metasomal tergum" id="ABBRID0EFAAG" xlink:type="simple">T1</abbrev>, dorsal view <bold>16</bold> Fore wing <bold>17</bold> Hind wing. Scale bars 0.1 mm.</p></caption><graphic xmlns:xlink="http://www.w3.org/1999/xlink" xlink:href="zookeys-692-103-g005.jpg" position="float" orientation="portrait" xlink:type="simple" id="oo_151410.jpg"/></fig><fig id="F6" position="float" orientation="portrait"><label>Figures 18–22.</label><caption><p>
                <italic><tp:taxon-name><tp:taxon-name-part taxon-name-part-type="genus" reg="Nipponodipogon">Nipponodipogon</tp:taxon-name-part> <tp:taxon-name-part taxon-name-part-type="species" reg="orientalis">orientalis</tp:taxon-name-part></tp:taxon-name></italic> Loktionov, Lelej &amp; Xu, sp. n., male, paratype. <bold>18</bold> <abbrev xmlns:xlink="http://www.w3.org/1999/xlink" xlink:title="sixth metasomal sternum" id="ABBRID0E4OAG" xlink:type="simple">S6</abbrev>, ventral view <bold>19</bold> Genitalia, ventral view <bold>20</bold> Genitalia, lateral view <bold>21</bold> Hypopygium and <abbrev xmlns:xlink="http://www.w3.org/1999/xlink" xlink:title="seventh metasomal sternum" id="ABBRID0EHPAG" xlink:type="simple">S7</abbrev>, ventral view <bold>22</bold> Hypopygium and <abbrev xmlns:xlink="http://www.w3.org/1999/xlink" xlink:title="seventh metasomal sternum" id="ABBRID0ENPAG" xlink:type="simple">S7</abbrev>, lateral view. Scale bars 0.1 mm.</p></caption><graphic xmlns:xlink="http://www.w3.org/1999/xlink" xlink:href="zookeys-692-103-g006.jpg" position="float" orientation="portrait" xlink:type="simple" id="oo_151411.jpg"/></fig></tp:treatment-sec><ref-list><ref id="B19"><mixed-citation xmlns:xlink="http://www.w3.org/1999/xlink" xlink:type="simple">
          <person-group><name name-style="western"><surname>Shimizu</surname><given-names>A</given-names></name><name name-style="western"><surname>Lelej</surname><given-names>AS</given-names></name><name name-style="western"><surname>Loktionov</surname><given-names>VM</given-names></name></person-group> (<year>2015</year>) <article-title>Revision of the Palaearctic brood parasitic genus <italic><tp:taxon-name><tp:taxon-name-part taxon-name-part-type="genus">Nipponodipogon</tp:taxon-name-part></tp:taxon-name></italic> Ishikawa, 1965 of spider wasps (<tp:taxon-name><tp:taxon-name-part taxon-name-part-type="order">Hymenoptera</tp:taxon-name-part></tp:taxon-name>: <tp:taxon-name><tp:taxon-name-part taxon-name-part-type="family">Pompilidae</tp:taxon-name-part></tp:taxon-name>: <tp:taxon-name><tp:taxon-name-part taxon-name-part-type="subfamily">Pepsinae</tp:taxon-name-part></tp:taxon-name>).</article-title> <source>Zootaxa</source> <volume>3948</volume>(<issue>3</issue>): <fpage>497</fpage>–<lpage>520</lpage>. <ext-link xlink:type="simple" ext-link-type="doi" xlink:href="10.11646/zootaxa.3948.3.6">http://dx.doi.org/10.11646/zootaxa.3948.3.6</ext-link></mixed-citation></ref></ref-list></tp:taxon-treatment>
